# Supplementary material for: Contribution of CRISPRable DNA to human complex traits
Source: Commun Biol. 2022 Oct 20;5:1111. doi: 10.1038/s42003-022-03969-7 (PMC9585070; doi:10.1038/s42003-022-03969-7)
Supplement: Supplementary file 4 — Supplementary Data 1 [file 42003_2022_3969_MOESM4_ESM.xlsx]

## Sheet:  Supplementary Data 1
Supplementary Data 1: CRISPR-Cas enzymes and their PAMs.
Class (Type)	Cas	PAM （IUPAC code）	PAM	non-N PAM	non-N rPAM	overall GC content	Reference (in article)	Reference	Note
Cas9	SpCas9	NGG	NGG	GG	CC	1	ref. 2, 16	https://www.science.org/doi/10.1126/science.1225829, https://www.nature.com/articles/nbt.2647
	VRER-SpCas9	NGCG	NGCG	GCG	CGC	1	ref. 25	https://www.nature.com/articles/nature14592
	EQR-SpCas9	NGAG	NGAG	GAG	CTC	0.66
	VQR-SpCas9	NGAN	NGAN	GA	TC	0.82
	VQR-SpCas9	NGNG	NGAG	GAG	CTC				The PAM NGAG has been count when count the number of NGAN(GA)
	VQR-SpCas9		NGCG	GCG	CGC
	VQR-SpCas9		NGGG	GGG	CCC
	VQR-SpCas9		NGTG	GTG	CAC
	SpCas9-NG	NG	NG	G	C	1	ref. 26	https://www.science.org/doi/10.1126/science.aas9129
	xCas9	NG	NG	G	C	1	ref. 27	https://www.nature.com/articles/nature26155
	xCas9	GAA	GAA	GAA	TTC				The PAM GAA and GAT have been count when count the number of NG(G)
	xCas9	GAT	NG	G	C
	SpCas9-NRRH	NRRH	NAAA	AAA	TTT	0.38	ref. 28	https://www.nature.com/articles/s41587-020-0412-8
	SpCas9-NRRH		NAAC	AAC	GTT
	SpCas9-NRRH		NAAT	AAT	ATT
	SpCas9-NRRH		NAGA	AGA	TCT
	SpCas9-NRRH		NAGC	AGC	GCT
	SpCas9-NRRH		NAGT	AGT	ACT
	SpCas9-NRRH		NGAA	GAA	TTC
	SpCas9-NRRH		NGAC	GAC	GTC
	SpCas9-NRRH		NGAT	GAT	ATC
	SpCas9-NRRH	NGG	NGG	GG	CC
	SpCas9-NRTH	NRTH	NATA	ATA	TAT	0.35
	SpCas9-NRTH		NATC	ATC	GAT
	SpCas9-NRTH		NATT	ATT	AAT
	SpCas9-NRTH		NGTA	GTA	TAC
	SpCas9-NRTH		NGTC	GTC	GAC
	SpCas9-NRTH		NGTT	GTT	AAC
	SpCas9-NRTH	NGG	NGG	GG	CC
	SpCas9-NRCH	NRCH	NACA	ACA	TGT	0.65
	SpCas9-NRCH		NACC	ACC	GGT
	SpCas9-NRCH		NACT	ACT	AGT
	SpCas9-NRCH		NGCA	GCA	TGC
	SpCas9-NRCH		NGCC	GCC	GGC
	SpCas9-NRCH		NGCT	GCT	AGC
	SpCas9-NRCH	NGG	NGG	GG	CC
	SaCas9	NNGRRT	NNGAAT	GAAT	ATTC	0.5	ref. 19	https://www.nature.com/articles/nature14299
	SaCas9		NNGAGT	GAGT	ACTC
	SaCas9		NNGGAT	GGAT	ATCC
	SaCas9		NNGGGT	GGGT	ACCC
	KKH-SaCas9	NNNRRT	NNNAAT	AAT	ATT	0.33	ref. 20	https://www.nature.com/articles/nbt.3404
	KKH-SaCas9		NNNAGT	AGT	ACT
	KKH-SaCas9		NNNGAT	GAT	ATC
	KKH-SaCas9		NNNGGT	GGT	ACC
	NmCas9	NNNNGATT	NNNNGATT	GATT	AATC	0.25	ref. 21	https://www.nature.com/articles/nmeth.2681
	St1Cas9	NNRGAAD	NNAGAAA	AGAAA	TTTCT	0.37	ref. 22	https://genome.cshlp.org/content/30/1/107.full
	St1Cas9		NNAGAAT	AGAAT	ATTCT
	St1Cas9		NNAGAAG	AGAAG	CTTCT
	St1Cas9		NNGGAAA	GGAAA	TTTCC
	St1Cas9		NNGGAAT	GGAAT	ATTCC
	St1Cas9		NNGGAAG	GGAAG	CTTCC
	St3Cas9	NGGNG	NGGAG	GGAG	CTCC	0.88	ref. 23	https://journals.plos.org/plosone/article?id=10.1371/journal.pone.0040913
	St3Cas9		NGGCG	GGCG	CGCC
	St3Cas9		NGGGG	GGGG	CCCC
	St3Cas9		NGGTG	GGTG	CACC
	TdCas9	NAAAAC	NAAAAC	AAAAC	GTTTT	0.2	ref. 21	https://www.nature.com/articles/nmeth.2681
	SpaCas9	NNGYRA	NNGCAA	GCAA	TTGC	0.5	ref. 24	https://doi.org/10.1016/j.ymthe.2021.06.013	(from Streptococcus pasteurianus)
	SpaCas9		NNGCGA	GCGA	TCGC
	SpaCas9		NNGTAA	GTAA	TTAC
	SpaCas9		NNGTGA	GTGA	TCAC
Cas12a	AsCas12a	TTTV	TTTA	TTTA	TAAA	0.17	ref.17, 18	http://www.nature.com/articles/nbt.3609, https://www.nature.com/articles/nbt.3620
	AsCas12a		TTTC	TTTC	GAAA
	AsCas12a		TTTG	TTTG	CAAA
	RVR-AsCas12a	TATV	TATA	TATA	TATA	0.17	ref.31	https://www.nature.com/articles/nbt.3900
	RVR-AsCas12a		TATC	TATC	GATA
	RVR-AsCas12a		TATG	TATG	CATA
	RR-AsCas12a	TYCV	TCCA	TCCA	TGGA	0.54
	RR-AsCas12a		TTCA	TTCA	TGAA
	RR-AsCas12a		TCCC	TCCC	GGGA
	RR-AsCas12a		TTCC	TTCC	GGAA
	RR-AsCas12a		TCCG	TCCG	CGGA
	RR-AsCas12a		TTCG	TTCG	CGAA
	enAsCas12a	TRTV	TATA	TATA	TATA	0.28	ref.30	https://www.nature.com/articles/s41587-018-0011-0
	enAsCas12a		TATC	TATC	GATA
	enAsCas12a		TATG	TATG	CATA
	enAsCas12a		TGTA	TGTA	TACA
	enAsCas12a		TGTC	TGTC	GACA
	enAsCas12a		TGTG	TGTG	CACA
	enAsCas12a	VTTV	ATTA	ATTA	TAAT
	enAsCas12a		ATTC	ATTC	GAAT
	enAsCas12a		ATTG	ATTG	CAAT
	enAsCas12a		CTTA	CTTA	TAAG
	enAsCas12a		CTTC	CTTC	GAAG
	enAsCas12a		CTTG	CTTG	CAAG
	enAsCas12a		GTTA	GTTA	TAAC
	enAsCas12a		GTTC	GTTC	GAAC
	enAsCas12a		GTTG	GTTG	CAAC
	enAsCas12a	TTTT	TTTT	TTTT	AAAA
	enAsCas12a	TTTV	TTTA	TTTA	TAAA
	enAsCas12a		TTTC	TTTC	GAAA
	enAsCas12a		TTTG	TTTG	CAAA
	enAsCas12a	TTCN	TTCN	TTC	GAA
	FnCas12a	YTN	TTN	TT	AA	0.25	ref.32	https://www.nature.com/articles/nature17945
	FnCas12a		CTN	CT	AG
	Note: The prefix of the Cas name (1st column) indicates the amino acid change of Cas variant, while the suffix indicates the PAM preference.
