# Supplementary material for: Contribution of CRISPRable DNA to human complex traits
Source: Commun Biol. 2022 Oct 20;5:1111. doi: 10.1038/s42003-022-03969-7 (PMC9585070; doi:10.1038/s42003-022-03969-7)
Supplement: Supplementary file 5 — Supplementary Data 2 [file 42003_2022_3969_MOESM5_ESM.xlsx]

## Sheet: Supplementary Data 2
Supplementary Data 2: Summary of 28 human complex traits.
Category	Trait	h2 (standard error)	Consortium	Reference
Anthropometric	Birth weight	0.1023 (0.0065)	-	https://doi.org/10.1038/nature19806
	Body mass index	0.1297 (0.0056)	the GIANT consortium	https://doi.org/10.1038/nature14177
	Height	0.3120 (0.0141)		https://doi.org/10.1038/ng.3097
	Waist circumference	0.1329 (0.0063)		https://doi.org/10.1038/nature14132
	Waist-hip ratio	0.0977 (0.0053)
Disease	Breast cancer	0.0191 (0.0025)	the Breast Cancer Association Consortium	https://doi.org/10.1038/nature24284
	Celiac disease	0.4643 (0.0593)	-	https://doi.org/10.1038/ejhg.2015.87
	Coronary artery disease	0.0659 (0.0045)	the CARDIoGRAMplusC4D consortium	https://doi.org/10.1038/ng.3396
	Inflammatory bowel disease	0.2886 (0.0344)	-	https://doi.org/10.1038/ng.3359
	Rheumatoid arthritis	0.1406 (0.0176)	-	https://doi.org/10.1038/ng.582
	Type 2 diabetes	0.0500 (0.0024)	-	https://doi.org/10.1038/s41467-018-04951-w
	Ulcerative colitis	0.2363 (0.0348)	-	https://doi.org/10.1038/ng.3359
Mental disorder	Alzheimer's disease	0.0688 (0.0128)	the PGC consortium	https://www.med.unc.edu/pgc/download-results/
	Attention deficit hyperactivity disorder	0.2358 (0.0152)
	Autism spectrum disorder	0.1939 (0.0167)
	Bipolar disorder	0.3423 (0.0183)
	Major depression disorder	0.1489 (0.0060)
	Schizophrenia	0.4405 (0.0154)
Metabolite	Fasting glucose	0.0355 (0.0065)	the MAGIC consortium	https://magicinvestigators.org/downloads/
	Fasting insulin	0.0275 (0.0051)
	Fasting proinsulin	0.0603 (0.0291)
	HDL cholesterol	0.2138 (0.0287)	the GLGC consortium	http://csg.sph.umich.edu/willer/public/lipids2010/
	LDL cholesterol	0.2020 (0.0328)
	Total cholesterol	0.2099 (0.0273)
	Triglycerides	0.2141 (0.0353)
Others	Educational attainment	0.0897 (0.0030)	the SSGAC consortium	https://doi.org/10.1038/s41588-018-0147-3
	Ever smoke	0.0740 (0.0067)	the TAG consortium	https://doi.org/10.1038/s41588-018-0307-5
	Lifespan	0.0380 (0.0024)	-	https://doi.org/10.7554/eLife.39856.001
	Telomere length	0.0749 (0.0159)	-	https://doi.org/10.1038/ng.532
