# Supplementary material for: Contribution of CRISPRable DNA to human complex traits
Source: Commun Biol. 2022 Oct 20;5:1111. doi: 10.1038/s42003-022-03969-7 (PMC9585070; doi:10.1038/s42003-022-03969-7)
Supplement: Supplementary file 6 — Supplementary Data 3 [file 42003_2022_3969_MOESM6_ESM.xlsx]

## Sheet: Supplementary Data 3
Supplementary Data 3: Heritability enrichment of Cas annotations on 28 complex traits.
Cas	Trait	Trait Category	Prop._SNPs	Prop._h2	Prop._h2_std_error	Enrichment	Enrichment_std_error	Enrichment_p	FDR
SpCas9	Birth weight	Anthropometric	0.111724	0.252511	0.0172029	2.26013	0.153977	4.5238e-13	2.75499e-10
SpCas9	Body mass index	Anthropometric	0.111724	0.173586	0.0116521	1.5537	0.104294	6.3541e-07	0.000386965
SpCas9	Height	Anthropometric	0.111724	0.229665	0.0132879	2.05564	0.118935	7.53684e-14	4.58994e-11
SpCas9	Waist circumference	Anthropometric	0.111724	0.175629	0.0154275	1.57199	0.138086	0.000126453	0.0770101
SpCas9	Waist-hip ratio	Anthropometric	0.111724	0.183006	0.0123689	1.63802	0.110709	1.12178e-07	6.83163e-05
SpCas9	Breast cancer	Disease	0.111724	0.196277	0.0445224	1.7568	0.398503	0.0633184	1
SpCas9	Celiac disease	Disease	0.111724	0.305338	0.0422685	2.73297	0.378329	3.23038e-07	0.00019673
SpCas9	Coronary artery disease	Disease	0.111724	0.212162	0.0201531	1.89898	0.180383	1.25271e-06	0.000762903
SpCas9	Inflammatory bowel disease	Disease	0.111724	0.344031	0.0381497	3.07929	0.341464	2.62169e-10	1.59661e-07
SpCas9	Rheumatoid arthritis	Disease	0.111724	0.236511	0.0249242	2.11692	0.223087	1.29466e-06	0.000788447
SpCas9	Type 2 diabetes	Disease	0.111724	0.214093	0.0176644	1.91627	0.158107	8.59458e-08	5.2341e-05
SpCas9	Ulcerative colitis	Disease	0.111724	0.360939	0.047482	3.23063	0.424994	3.16535e-08	1.9277e-05
SpCas9	Alzheimer's disease	Mental disorder	0.111724	0.316507	0.108008	2.83293	0.966743	0.0647055	1
SpCas9	Attention deficit hyperactivity disorder	Mental disorder	0.111724	0.135859	0.0152956	1.21602	0.136905	0.130979	1
SpCas9	Autism spectrum disorder	Mental disorder	0.111724	0.135464	0.0253297	1.21249	0.226717	0.377423	1
SpCas9	Bipolar disorder	Mental disorder	0.111724	0.204637	0.0169656	1.83163	0.151852	2.05099e-07	0.000124905
SpCas9	Major depression disorder	Mental disorder	0.111724	0.124742	0.00970774	1.11652	0.0868904	0.184032	1
SpCas9	Schizophrenia	Mental disorder	0.111724	0.151408	0.0105172	1.3552	0.0941354	0.000246731	0.150259
SpCas9	Fasting glucose	Metabolite	0.111724	0.211255	0.0717727	1.89086	0.642411	0.168775	1
SpCas9	Fasting insulin	Metabolite	0.111724	0.210319	0.0336026	1.88248	0.300764	0.00510848	1
SpCas9	Fasting proinsulin	Metabolite	0.111724	-0.162686	0.584162	-1.45614	5.22861	0.415224	1
SpCas9	HDL cholesterol	Metabolite	0.111724	0.23983	0.0212796	2.14663	0.190466	3.3692e-06	0.00205184
SpCas9	LDL cholesterol	Metabolite	0.111724	0.25722	0.0348312	2.30228	0.311761	0.000570203	0.347254
SpCas9	Total cholesterol	Metabolite	0.111724	0.24987	0.0305289	2.2365	0.273252	0.00012976	0.079024
SpCas9	Triglycerides	Metabolite	0.111724	0.24157	0.0234037	2.1622	0.209478	4.60433e-06	0.00280404
SpCas9	Educational attainment	Others	0.111724	0.14506	0.00872006	1.29838	0.07805	0.000187224	0.11402
SpCas9	Ever smoke	Others	0.111724	0.155471	0.0265991	1.39156	0.238079	0.108498	1
SpCas9	Lifespan	Others	0.111724	0.216381	0.0182919	1.93674	0.163724	1.94155e-07	0.00011824
SpCas9	Telomere length	Others	0.111724	0.181629	0.0606546	1.62569	0.542897	0.290718	1
VRER-SpCas9	Birth weight	Anthropometric	0.108522	0.256461	0.017043	2.36321	0.157046	4.93401e-15	3.00481e-12
VRER-SpCas9	Body mass index	Anthropometric	0.108522	0.186421	0.0181093	1.71781	0.166872	2.36986e-05	0.0144325
VRER-SpCas9	Height	Anthropometric	0.108522	0.229223	0.014254	2.11222	0.131346	1.98031e-13	1.20601e-10
VRER-SpCas9	Waist circumference	Anthropometric	0.108522	0.197338	0.0209226	1.81841	0.192795	5.78029e-05	0.035202
VRER-SpCas9	Waist-hip ratio	Anthropometric	0.108522	0.188466	0.0125635	1.73666	0.115769	2.86185e-09	1.74287e-06
VRER-SpCas9	Breast cancer	Disease	0.108522	0.169116	0.0382418	1.55835	0.352386	0.127783	1
VRER-SpCas9	Celiac disease	Disease	0.108522	0.308413	0.0403661	2.84194	0.371961	2.68576e-07	0.000163563
VRER-SpCas9	Coronary artery disease	Disease	0.108522	0.212461	0.0193418	1.95776	0.178229	1.12989e-07	6.88106e-05
VRER-SpCas9	Inflammatory bowel disease	Disease	0.108522	0.336241	0.0427783	3.09835	0.394189	5.99033e-08	3.64811e-05
VRER-SpCas9	Rheumatoid arthritis	Disease	0.108522	0.250191	0.0280692	2.30544	0.258649	1.33746e-06	0.000814515
VRER-SpCas9	Type 2 diabetes	Disease	0.108522	0.223195	0.0185692	2.05667	0.171109	7.7963e-09	4.74795e-06
VRER-SpCas9	Ulcerative colitis	Disease	0.108522	0.361188	0.0554258	3.32824	0.510732	5.16552e-06	0.0031458
VRER-SpCas9	Alzheimer's disease	Mental disorder	0.108522	0.287862	0.0995318	2.65256	0.917155	0.0792038	1
VRER-SpCas9	Attention deficit hyperactivity disorder	Mental disorder	0.108522	0.135041	0.0143153	1.24436	0.131911	0.0786742	1
VRER-SpCas9	Autism spectrum disorder	Mental disorder	0.108522	0.138714	0.0213157	1.27821	0.196418	0.192577	1
VRER-SpCas9	Bipolar disorder	Mental disorder	0.108522	0.234976	0.0194058	2.16523	0.178819	2.18292e-11	1.3294e-08
VRER-SpCas9	Major depression disorder	Mental disorder	0.108522	0.114917	0.010421	1.05893	0.0960265	0.541866	1
VRER-SpCas9	Schizophrenia	Mental disorder	0.108522	0.154236	0.00979676	1.42124	0.0902741	6.02691e-06	0.00367039
VRER-SpCas9	Fasting glucose	Metabolite	0.108522	0.17624	0.0615796	1.624	0.567437	0.27725	1
VRER-SpCas9	Fasting insulin	Metabolite	0.108522	0.220349	0.0399854	2.03045	0.368453	0.00328267	1
VRER-SpCas9	Fasting proinsulin	Metabolite	0.108522	-0.107054	0.517151	-0.986467	4.76539	0.472451	1
VRER-SpCas9	HDL cholesterol	Metabolite	0.108522	0.215732	0.021281	1.9879	0.196098	1.2029e-05	0.00732564
VRER-SpCas9	LDL cholesterol	Metabolite	0.108522	0.22005	0.0347036	2.02769	0.319783	0.00366056	1
VRER-SpCas9	Total cholesterol	Metabolite	0.108522	0.214443	0.0296907	1.97603	0.27359	0.000982373	0.598265
VRER-SpCas9	Triglycerides	Metabolite	0.108522	0.218932	0.0253901	2.01739	0.233962	0.000115073	0.0700792
VRER-SpCas9	Educational attainment	Others	0.108522	0.144072	0.0088413	1.32758	0.0814698	8.2157e-05	0.0500336
VRER-SpCas9	Ever smoke	Others	0.108522	0.121805	0.0211247	1.1224	0.194657	0.531443	1
VRER-SpCas9	Lifespan	Others	0.108522	0.209555	0.0181105	1.93098	0.166882	1.18312e-07	7.20518e-05
VRER-SpCas9	Telomere length	Others	0.108522	0.276561	0.0730198	2.54842	0.672855	0.0159072	1
EQR-SpCas9	Birth weight	Anthropometric	0.108918	0.246748	0.0174732	2.26545	0.160425	1.50632e-12	9.17347e-10
EQR-SpCas9	Body mass index	Anthropometric	0.108918	0.169099	0.0116499	1.55254	0.10696	1.16727e-06	0.000710869
EQR-SpCas9	Height	Anthropometric	0.108918	0.22988	0.014654	2.11058	0.134541	1.4857e-12	9.04791e-10
EQR-SpCas9	Waist circumference	Anthropometric	0.108918	0.175225	0.0146462	1.60878	0.13447	2.8115e-05	0.017122
EQR-SpCas9	Waist-hip ratio	Anthropometric	0.108918	0.177546	0.0122968	1.63009	0.1129	2.2957e-07	0.000139808
EQR-SpCas9	Breast cancer	Disease	0.108918	0.177434	0.0436	1.62906	0.400301	0.128476	1
EQR-SpCas9	Celiac disease	Disease	0.108918	0.291012	0.0394434	2.67185	0.362139	3.96041e-07	0.000241189
EQR-SpCas9	Coronary artery disease	Disease	0.108918	0.245479	0.0234092	2.2538	0.214926	4.14729e-08	2.5257e-05
EQR-SpCas9	Inflammatory bowel disease	Disease	0.108918	0.346315	0.0399299	3.1796	0.366606	2.48528e-09	1.51353e-06
EQR-SpCas9	Rheumatoid arthritis	Disease	0.108918	0.229091	0.024659	2.10333	0.2264	2.01788e-06	0.00122889
EQR-SpCas9	Type 2 diabetes	Disease	0.108918	0.214964	0.0179949	1.97363	0.165215	5.95316e-08	3.62547e-05
EQR-SpCas9	Ulcerative colitis	Disease	0.108918	0.365537	0.0480378	3.35608	0.441046	1.56122e-07	9.50785e-05
EQR-SpCas9	Alzheimer's disease	Mental disorder	0.108918	0.323143	0.113815	2.96685	1.04496	0.0667449	1
EQR-SpCas9	Attention deficit hyperactivity disorder	Mental disorder	0.108918	0.138145	0.0149788	1.26834	0.137524	0.0636919	1
EQR-SpCas9	Autism spectrum disorder	Mental disorder	0.108918	0.131983	0.0235784	1.21176	0.216479	0.354584	1
EQR-SpCas9	Bipolar disorder	Mental disorder	0.108918	0.207001	0.0173693	1.90052	0.159472	4.51493e-08	2.7496e-05
EQR-SpCas9	Major depression disorder	Mental disorder	0.108918	0.120553	0.0113452	1.10683	0.104163	0.308214	1
EQR-SpCas9	Schizophrenia	Mental disorder	0.108918	0.154152	0.0104174	1.41531	0.0956445	2.13255e-05	0.0129872
EQR-SpCas9	Fasting glucose	Metabolite	0.108918	0.266298	0.0742781	2.44494	0.681964	0.0277123	1
EQR-SpCas9	Fasting insulin	Metabolite	0.108918	0.212677	0.0349627	1.95264	0.321001	0.00357435	1
EQR-SpCas9	Fasting proinsulin	Metabolite	0.108918	-0.297918	0.913349	-2.73525	8.38567	0.359592	1
EQR-SpCas9	HDL cholesterol	Metabolite	0.108918	0.25171	0.0222826	2.31101	0.204581	2.81281e-06	0.001713
EQR-SpCas9	LDL cholesterol	Metabolite	0.108918	0.256925	0.0358746	2.35889	0.329373	0.000501336	0.305314
EQR-SpCas9	Total cholesterol	Metabolite	0.108918	0.258176	0.0308132	2.37037	0.282903	4.72199e-05	0.0287569
EQR-SpCas9	Triglycerides	Metabolite	0.108918	0.257029	0.027913	2.35984	0.256276	3.99001e-05	0.0242992
EQR-SpCas9	Educational attainment	Others	0.108918	0.142039	0.00861903	1.30409	0.0791332	0.000187378	0.114113
EQR-SpCas9	Ever smoke	Others	0.108918	0.106504	0.0251006	0.977835	0.230454	0.92317	1
EQR-SpCas9	Lifespan	Others	0.108918	0.203214	0.0178771	1.86575	0.164134	2.05336e-06	0.0012505
EQR-SpCas9	Telomere length	Others	0.108918	0.226354	0.0651015	2.07821	0.597711	0.0980368	1
VQR-SpCas9	Birth weight	Anthropometric	0.115542	0.240818	0.0162576	2.08424	0.140707	6.5075e-12	3.96307e-09
VQR-SpCas9	Body mass index	Anthropometric	0.115542	0.174545	0.0114197	1.51066	0.0988356	1.3169e-06	0.00080199
VQR-SpCas9	Height	Anthropometric	0.115542	0.216043	0.0129392	1.86982	0.111987	1.33292e-11	8.11746e-09
VQR-SpCas9	Waist circumference	Anthropometric	0.115542	0.180077	0.0148479	1.55854	0.128506	6.37452e-05	0.0388208
VQR-SpCas9	Waist-hip ratio	Anthropometric	0.115542	0.180095	0.0124122	1.5587	0.107426	2.16063e-06	0.00131582
VQR-SpCas9	Breast cancer	Disease	0.115542	0.192898	0.0445985	1.6695	0.385994	0.0918841	1
VQR-SpCas9	Celiac disease	Disease	0.115542	0.265609	0.0319762	2.2988	0.276749	1.33081e-06	0.000810465
VQR-SpCas9	Coronary artery disease	Disease	0.115542	0.197223	0.0203276	1.70694	0.175932	9.80509e-05	0.059713
VQR-SpCas9	Inflammatory bowel disease	Disease	0.115542	0.311736	0.0341058	2.69803	0.29518	3.4267e-08	2.08686e-05
VQR-SpCas9	Rheumatoid arthritis	Disease	0.115542	0.256188	0.0270223	2.21727	0.233874	9.41639e-07	0.000573458
VQR-SpCas9	Type 2 diabetes	Disease	0.115542	0.205638	0.0173603	1.77976	0.15025	1.633e-06	0.000994497
VQR-SpCas9	Ulcerative colitis	Disease	0.115542	0.325112	0.0400807	2.81379	0.346893	4.27986e-07	0.000260644
VQR-SpCas9	Alzheimer's disease	Mental disorder	0.115542	0.313489	0.109775	2.7132	0.950088	0.0806002	1
VQR-SpCas9	Attention deficit hyperactivity disorder	Mental disorder	0.115542	0.143997	0.0167513	1.24627	0.14498	0.104512	1
VQR-SpCas9	Autism spectrum disorder	Mental disorder	0.115542	0.13678	0.0243667	1.18381	0.21089	0.411085	1
VQR-SpCas9	Bipolar disorder	Mental disorder	0.115542	0.210621	0.0175641	1.82289	0.152015	4.08294e-07	0.000248651
VQR-SpCas9	Major depression disorder	Mental disorder	0.115542	0.13336	0.0100396	1.15421	0.0868913	0.0793482	1
VQR-SpCas9	Schizophrenia	Mental disorder	0.115542	0.156755	0.0104087	1.35669	0.0900854	0.00013104	0.0798036
VQR-SpCas9	Fasting glucose	Metabolite	0.115542	0.218877	0.0693407	1.89435	0.600133	0.138012	1
VQR-SpCas9	Fasting insulin	Metabolite	0.115542	0.201801	0.0332655	1.74656	0.287908	0.0192432	1
VQR-SpCas9	Fasting proinsulin	Metabolite	0.115542	-0.216342	0.714213	-1.87241	6.18141	0.354416	1
VQR-SpCas9	HDL cholesterol	Metabolite	0.115542	0.241347	0.0237185	2.08882	0.20528	2.29857e-05	0.0139983
VQR-SpCas9	LDL cholesterol	Metabolite	0.115542	0.25526	0.0353538	2.20924	0.305982	0.000692235	0.421571
VQR-SpCas9	Total cholesterol	Metabolite	0.115542	0.24291	0.0315435	2.10235	0.273004	0.000263548	0.160501
VQR-SpCas9	Triglycerides	Metabolite	0.115542	0.240522	0.0261387	2.08168	0.226226	2.40106e-05	0.0146225
VQR-SpCas9	Educational attainment	Others	0.115542	0.142643	0.00757564	1.23455	0.065566	0.000437549	0.266468
VQR-SpCas9	Ever smoke	Others	0.115542	0.15018	0.0263054	1.29979	0.227669	0.196413	1
VQR-SpCas9	Lifespan	Others	0.115542	0.209196	0.018711	1.81056	0.161941	4.52119e-06	0.0027534
VQR-SpCas9	Telomere length	Others	0.115542	0.1735	0.061035	1.50162	0.528249	0.382383	1
SpCas9-NG	Birth weight	Anthropometric	0.112595	0.251658	0.0171015	2.23507	0.151885	5.54001e-13	3.37387e-10
SpCas9-NG	Body mass index	Anthropometric	0.112595	0.174216	0.0118303	1.54727	0.105069	1.09272e-06	0.000665465
SpCas9-NG	Height	Anthropometric	0.112595	0.224664	0.0131011	1.99532	0.116356	3.05195e-13	1.85864e-10
SpCas9-NG	Waist circumference	Anthropometric	0.112595	0.177805	0.0151832	1.57915	0.134847	7.32649e-05	0.0446183
SpCas9-NG	Waist-hip ratio	Anthropometric	0.112595	0.182626	0.0122686	1.62197	0.108962	1.45496e-07	8.86072e-05
SpCas9-NG	Breast cancer	Disease	0.112595	0.197895	0.045053	1.75758	0.400132	0.0643735	1
SpCas9-NG	Celiac disease	Disease	0.112595	0.298681	0.0383575	2.65269	0.340667	1.86534e-07	0.000113599
SpCas9-NG	Coronary artery disease	Disease	0.112595	0.209698	0.0198107	1.8624	0.175946	1.93322e-06	0.00117733
SpCas9-NG	Inflammatory bowel disease	Disease	0.112595	0.333653	0.0365851	2.96329	0.324926	7.48692e-10	4.55953e-07
SpCas9-NG	Rheumatoid arthritis	Disease	0.112595	0.237778	0.0255276	2.11179	0.22672	3.19396e-06	0.00194512
SpCas9-NG	Type 2 diabetes	Disease	0.112595	0.213147	0.0175577	1.89304	0.155936	1.25892e-07	7.66682e-05
SpCas9-NG	Ulcerative colitis	Disease	0.112595	0.351486	0.0458306	3.12167	0.407038	5.83e-08	3.55047e-05
SpCas9-NG	Alzheimer's disease	Mental disorder	0.112595	0.319533	0.108806	2.83789	0.966347	0.0617566	1
SpCas9-NG	Attention deficit hyperactivity disorder	Mental disorder	0.112595	0.135227	0.0150038	1.201	0.133254	0.147815	1
SpCas9-NG	Autism spectrum disorder	Mental disorder	0.112595	0.144951	0.0249232	1.28736	0.221352	0.230897	1
SpCas9-NG	Bipolar disorder	Mental disorder	0.112595	0.215132	0.0171609	1.91066	0.152412	1.74172e-08	1.06071e-05
SpCas9-NG	Major depression disorder	Mental disorder	0.112595	0.128005	0.00954381	1.13686	0.084762	0.109743	1
SpCas9-NG	Schizophrenia	Mental disorder	0.112595	0.150656	0.0109311	1.33803	0.097083	0.000707647	0.430957
SpCas9-NG	Fasting glucose	Metabolite	0.112595	0.227084	0.071861	2.01681	0.638223	0.114106	1
SpCas9-NG	Fasting insulin	Metabolite	0.112595	0.208826	0.034326	1.85466	0.304862	0.00720507	1
SpCas9-NG	Fasting proinsulin	Metabolite	0.112595	-0.120629	0.538973	-1.07135	4.78681	0.488373	1
SpCas9-NG	HDL cholesterol	Metabolite	0.112595	0.240015	0.0215528	2.13166	0.191418	4.68092e-06	0.00285068
SpCas9-NG	LDL cholesterol	Metabolite	0.112595	0.257383	0.0351363	2.28591	0.312058	0.000636984	0.387923
SpCas9-NG	Total cholesterol	Metabolite	0.112595	0.248211	0.0306185	2.20445	0.271934	0.000171114	0.104209
SpCas9-NG	Triglycerides	Metabolite	0.112595	0.240825	0.0230785	2.13885	0.204968	4.15828e-06	0.00253239
SpCas9-NG	Educational attainment	Others	0.112595	0.148023	0.00853975	1.31465	0.0758446	5.39842e-05	0.0328764
SpCas9-NG	Ever smoke	Others	0.112595	0.152995	0.0267883	1.3588	0.237917	0.1415	1
SpCas9-NG	Lifespan	Others	0.112595	0.212425	0.0183412	1.88663	0.162895	6.12675e-07	0.000373119
SpCas9-NG	Telomere length	Others	0.112595	0.179102	0.0602718	1.59067	0.535295	0.313475	1
xCas9	Birth weight	Anthropometric	0.112595	0.251658	0.0171015	2.23507	0.151885	5.54001e-13	3.37387e-10
xCas9	Body mass index	Anthropometric	0.112595	0.174216	0.0118303	1.54727	0.105069	1.09272e-06	0.000665465
xCas9	Height	Anthropometric	0.112595	0.224664	0.0131011	1.99532	0.116356	3.05195e-13	1.85864e-10
xCas9	Waist circumference	Anthropometric	0.112595	0.177805	0.0151832	1.57915	0.134847	7.32649e-05	0.0446183
xCas9	Waist-hip ratio	Anthropometric	0.112595	0.182626	0.0122686	1.62197	0.108962	1.45496e-07	8.86072e-05
xCas9	Breast cancer	Disease	0.112595	0.197895	0.045053	1.75758	0.400132	0.0643735	1
xCas9	Celiac disease	Disease	0.112595	0.298681	0.0383575	2.65269	0.340667	1.86534e-07	0.000113599
xCas9	Coronary artery disease	Disease	0.112595	0.209698	0.0198107	1.8624	0.175946	1.93322e-06	0.00117733
xCas9	Inflammatory bowel disease	Disease	0.112595	0.333653	0.0365851	2.96329	0.324926	7.48692e-10	4.55953e-07
xCas9	Rheumatoid arthritis	Disease	0.112595	0.237778	0.0255276	2.11179	0.22672	3.19396e-06	0.00194512
xCas9	Type 2 diabetes	Disease	0.112595	0.213147	0.0175577	1.89304	0.155936	1.25892e-07	7.66682e-05
xCas9	Ulcerative colitis	Disease	0.112595	0.351486	0.0458306	3.12167	0.407038	5.83e-08	3.55047e-05
xCas9	Alzheimer's disease	Mental disorder	0.112595	0.319533	0.108806	2.83789	0.966347	0.0617566	1
xCas9	Attention deficit hyperactivity disorder	Mental disorder	0.112595	0.135227	0.0150038	1.201	0.133254	0.147815	1
xCas9	Autism spectrum disorder	Mental disorder	0.112595	0.144951	0.0249232	1.28736	0.221352	0.230897	1
xCas9	Bipolar disorder	Mental disorder	0.112595	0.215132	0.0171609	1.91066	0.152412	1.74172e-08	1.06071e-05
xCas9	Major depression disorder	Mental disorder	0.112595	0.128005	0.00954381	1.13686	0.084762	0.109743	1
xCas9	Schizophrenia	Mental disorder	0.112595	0.150656	0.0109311	1.33803	0.097083	0.000707647	0.430957
xCas9	Fasting glucose	Metabolite	0.112595	0.227084	0.071861	2.01681	0.638223	0.114106	1
xCas9	Fasting insulin	Metabolite	0.112595	0.208826	0.034326	1.85466	0.304862	0.00720507	1
xCas9	Fasting proinsulin	Metabolite	0.112595	-0.120629	0.538973	-1.07135	4.78681	0.488373	1
xCas9	HDL cholesterol	Metabolite	0.112595	0.240015	0.0215528	2.13166	0.191418	4.68092e-06	0.00285068
xCas9	LDL cholesterol	Metabolite	0.112595	0.257383	0.0351363	2.28591	0.312058	0.000636984	0.387923
xCas9	Total cholesterol	Metabolite	0.112595	0.248211	0.0306185	2.20445	0.271934	0.000171114	0.104209
xCas9	Triglycerides	Metabolite	0.112595	0.240825	0.0230785	2.13885	0.204968	4.15828e-06	0.00253239
xCas9	Educational attainment	Others	0.112595	0.148023	0.00853975	1.31465	0.0758446	5.39842e-05	0.0328764
xCas9	Ever smoke	Others	0.112595	0.152995	0.0267883	1.3588	0.237917	0.1415	1
xCas9	Lifespan	Others	0.112595	0.212425	0.0183412	1.88663	0.162895	6.12675e-07	0.000373119
xCas9	Telomere length	Others	0.112595	0.179102	0.0602718	1.59067	0.535295	0.313475	1
SpCas9-NRRH	Birth weight	Anthropometric	0.106528	0.0575908	0.0102177	0.540618	0.0959161	3.09728e-06	0.00188624
SpCas9-NRRH	Body mass index	Anthropometric	0.106528	0.0748871	0.00816424	0.702981	0.0766396	0.000469482	0.285914
SpCas9-NRRH	Height	Anthropometric	0.106528	0.0704195	0.00961958	0.661043	0.0903011	0.000292659	0.178229
SpCas9-NRRH	Waist circumference	Anthropometric	0.106528	0.0690747	0.00757696	0.648419	0.0711267	1.99142e-05	0.0121277
SpCas9-NRRH	Waist-hip ratio	Anthropometric	0.106528	0.0802655	0.0121701	0.753471	0.114243	0.0346081	1
SpCas9-NRRH	Breast cancer	Disease	0.106528	0.0924437	0.0300528	0.86779	0.282112	0.643898	1
SpCas9-NRRH	Celiac disease	Disease	0.106528	0.055613	0.0226208	0.522052	0.212346	0.0248515	1
SpCas9-NRRH	Coronary artery disease	Disease	0.106528	0.0693011	0.011616	0.650545	0.109042	0.00285639	1
SpCas9-NRRH	Inflammatory bowel disease	Disease	0.106528	0.063133	0.0196616	0.592644	0.184568	0.0315933	1
SpCas9-NRRH	Rheumatoid arthritis	Disease	0.106528	0.038806	0.016166	0.364281	0.151754	5.38607e-05	0.0328012
SpCas9-NRRH	Type 2 diabetes	Disease	0.106528	0.0567027	0.00749961	0.532281	0.0704005	3.81289e-09	2.32205e-06
SpCas9-NRRH	Ulcerative colitis	Disease	0.106528	0.06581	0.0221111	0.617773	0.207562	0.080024	1
SpCas9-NRRH	Alzheimer's disease	Mental disorder	0.106528	0.0138407	0.0282063	0.129926	0.264779	0.000199551	0.121527
SpCas9-NRRH	Attention deficit hyperactivity disorder	Mental disorder	0.106528	0.112579	0.0152151	1.05681	0.142827	0.68977	1
SpCas9-NRRH	Autism spectrum disorder	Mental disorder	0.106528	0.100891	0.0228035	0.947084	0.214062	0.80482	1
SpCas9-NRRH	Bipolar disorder	Mental disorder	0.106528	0.0742565	0.0126013	0.697062	0.118292	0.0146648	1
SpCas9-NRRH	Major depression disorder	Mental disorder	0.106528	0.0776618	0.00831229	0.729029	0.0780293	0.000838447	0.510614
SpCas9-NRRH	Schizophrenia	Mental disorder	0.106528	0.0875572	0.00798053	0.821919	0.074915	0.0188214	1
SpCas9-NRRH	Fasting glucose	Metabolite	0.106528	0.0886172	0.039394	0.831869	0.3698	0.660245	1
SpCas9-NRRH	Fasting insulin	Metabolite	0.106528	0.0705782	0.0265222	0.662534	0.24897	0.185239	1
SpCas9-NRRH	Fasting proinsulin	Metabolite	0.106528	-0.188869	0.586111	-1.77295	5.50195	0.203776	1
SpCas9-NRRH	HDL cholesterol	Metabolite	0.106528	0.055084	0.00673437	0.517086	0.0632171	1.22716e-06	0.000747342
SpCas9-NRRH	LDL cholesterol	Metabolite	0.106528	0.0407437	0.00838961	0.382471	0.0787551	8.00412e-08	4.87451e-05
SpCas9-NRRH	Total cholesterol	Metabolite	0.106528	0.0381107	0.0068	0.357753	0.0638331	2.21889e-09	1.3513e-06
SpCas9-NRRH	Triglycerides	Metabolite	0.106528	0.0421016	0.00750859	0.395217	0.0704848	5.3297e-07	0.000324579
SpCas9-NRRH	Educational attainment	Others	0.106528	0.106634	0.00869955	1.00099	0.0816646	0.990288	1
SpCas9-NRRH	Ever smoke	Others	0.106528	0.12993	0.019842	1.21968	0.186261	0.221133	1
SpCas9-NRRH	Lifespan	Others	0.106528	0.0716144	0.0133931	0.67226	0.125724	0.0114812	1
SpCas9-NRRH	Telomere length	Others	0.106528	-0.00577123	0.0517434	-0.0541759	0.485727	0.00871159	1
SpCas9-NRTH	Birth weight	Anthropometric	0.112244	0.0298621	0.00626636	0.266047	0.055828	1.09494e-24	6.66818e-22
SpCas9-NRTH	Body mass index	Anthropometric	0.112244	0.0719512	0.00736811	0.641025	0.0656437	1.44758e-06	0.000881579
SpCas9-NRTH	Height	Anthropometric	0.112244	0.0188948	0.00454523	0.168337	0.0404942	3.89022e-39	2.36915e-36
SpCas9-NRTH	Waist circumference	Anthropometric	0.112244	0.0657158	0.00698948	0.585473	0.0622704	1.00188e-07	6.10145e-05
SpCas9-NRTH	Waist-hip ratio	Anthropometric	0.112244	0.0522114	0.00594743	0.46516	0.0529867	8.21541e-13	5.00319e-10
SpCas9-NRTH	Breast cancer	Disease	0.112244	0.00855383	0.0198315	0.0762075	0.176682	1.52525e-07	9.2888e-05
SpCas9-NRTH	Celiac disease	Disease	0.112244	0.000917237	0.0144074	0.00817182	0.128358	7.6619e-13	4.6661e-10
SpCas9-NRTH	Coronary artery disease	Disease	0.112244	0.0310765	0.00650693	0.276866	0.0579714	7.34648e-19	4.474e-16
SpCas9-NRTH	Inflammatory bowel disease	Disease	0.112244	-0.00307894	0.0138044	-0.0274308	0.122986	6.98122e-15	4.25156e-12
SpCas9-NRTH	Rheumatoid arthritis	Disease	0.112244	0.0219179	0.00927834	0.19527	0.0826623	1.09362e-15	6.66017e-13
SpCas9-NRTH	Type 2 diabetes	Disease	0.112244	0.0407566	0.00494097	0.363107	0.0440199	1.46529e-24	8.92361e-22
SpCas9-NRTH	Ulcerative colitis	Disease	0.112244	-0.00239261	0.0180277	-0.0213162	0.160612	8.4943e-10	5.17303e-07
SpCas9-NRTH	Alzheimer's disease	Mental disorder	0.112244	-0.00750866	0.0252044	-0.0668959	0.22455	5.81352e-06	0.00354044
SpCas9-NRTH	Attention deficit hyperactivity disorder	Mental disorder	0.112244	0.108307	0.0098583	0.964924	0.0878292	0.693821	1
SpCas9-NRTH	Autism spectrum disorder	Mental disorder	0.112244	0.0821757	0.0132991	0.732117	0.118484	0.0646728	1
SpCas9-NRTH	Bipolar disorder	Mental disorder	0.112244	0.0737617	0.0107356	0.657155	0.0956448	0.00109135	0.664633
SpCas9-NRTH	Major depression disorder	Mental disorder	0.112244	0.10963	0.00976631	0.976714	0.0870097	0.789114	1
SpCas9-NRTH	Schizophrenia	Mental disorder	0.112244	0.080451	0.00564683	0.716752	0.0503085	1.94671e-07	0.000118555
SpCas9-NRTH	Fasting glucose	Metabolite	0.112244	-0.0181641	0.0353579	-0.161827	0.31501	2.0439e-05	0.0124473
SpCas9-NRTH	Fasting insulin	Metabolite	0.112244	0.012704	0.0224015	0.113182	0.199579	3.8039e-05	0.0231658
SpCas9-NRTH	Fasting proinsulin	Metabolite	0.112244	0.339716	0.505522	3.02658	4.50378	0.177681	1
SpCas9-NRTH	HDL cholesterol	Metabolite	0.112244	0.0368663	0.00405187	0.328448	0.0360988	1.05583e-11	6.43e-09
SpCas9-NRTH	LDL cholesterol	Metabolite	0.112244	0.0334188	0.0040979	0.297733	0.0365089	9.45413e-14	5.75756e-11
SpCas9-NRTH	Total cholesterol	Metabolite	0.112244	0.0344283	0.0033088	0.306727	0.0294787	4.22222e-14	2.57133e-11
SpCas9-NRTH	Triglycerides	Metabolite	0.112244	0.0345703	0.00429076	0.307993	0.0382271	1.60606e-11	9.78091e-09
SpCas9-NRTH	Educational attainment	Others	0.112244	0.0935936	0.00712136	0.833841	0.0634454	0.0106931	1
SpCas9-NRTH	Ever smoke	Others	0.112244	0.0656611	0.0159728	0.584986	0.142304	0.00834495	1
SpCas9-NRTH	Lifespan	Others	0.112244	0.0553091	0.00704649	0.492758	0.0627784	9.7622e-11	5.94518e-08
SpCas9-NRTH	Telomere length	Others	0.112244	0.0602611	0.02703	0.536876	0.240814	0.133945	1
SpCas9-NRCH	Birth weight	Anthropometric	0.11099	0.258382	0.0169121	2.32796	0.152375	1.09869e-14	6.691e-12
SpCas9-NRCH	Body mass index	Anthropometric	0.11099	0.170069	0.0115786	1.53229	0.104321	1.78351e-06	0.00108616
SpCas9-NRCH	Height	Anthropometric	0.11099	0.226271	0.0128827	2.03865	0.11607	5.0204e-14	3.05743e-11
SpCas9-NRCH	Waist circumference	Anthropometric	0.11099	0.172364	0.014857	1.55297	0.133858	0.000129427	0.0788209
SpCas9-NRCH	Waist-hip ratio	Anthropometric	0.11099	0.18059	0.0119725	1.62708	0.10787	7.73137e-08	4.7084e-05
SpCas9-NRCH	Breast cancer	Disease	0.11099	0.201741	0.0449082	1.81764	0.404613	0.0468021	1
SpCas9-NRCH	Celiac disease	Disease	0.11099	0.305797	0.0426334	2.75517	0.384119	3.67645e-07	0.000223896
SpCas9-NRCH	Coronary artery disease	Disease	0.11099	0.213113	0.0199993	1.92011	0.180189	7.21837e-07	0.000439599
SpCas9-NRCH	Inflammatory bowel disease	Disease	0.11099	0.340284	0.0384446	3.06589	0.346378	4.88168e-10	2.97294e-07
SpCas9-NRCH	Rheumatoid arthritis	Disease	0.11099	0.222169	0.0232232	2.0017	0.209237	4.73743e-06	0.00288509
SpCas9-NRCH	Type 2 diabetes	Disease	0.11099	0.2131	0.0172982	1.91999	0.155854	4.66353e-08	2.84009e-05
SpCas9-NRCH	Ulcerative colitis	Disease	0.11099	0.359474	0.0468442	3.23878	0.422056	2.42192e-08	1.47495e-05
SpCas9-NRCH	Alzheimer's disease	Mental disorder	0.11099	0.310148	0.105449	2.79437	0.95007	0.0671337	1
SpCas9-NRCH	Attention deficit hyperactivity disorder	Mental disorder	0.11099	0.134514	0.014189	1.21194	0.12784	0.112771	1
SpCas9-NRCH	Autism spectrum disorder	Mental disorder	0.11099	0.141674	0.0244418	1.27646	0.220215	0.241757	1
SpCas9-NRCH	Bipolar disorder	Mental disorder	0.11099	0.213338	0.017386	1.92213	0.156644	2.07087e-08	1.26116e-05
SpCas9-NRCH	Major depression disorder	Mental disorder	0.11099	0.125517	0.00980476	1.13088	0.0883388	0.142052	1
SpCas9-NRCH	Schizophrenia	Mental disorder	0.11099	0.143183	0.0105119	1.29005	0.0947099	0.00271178	1
SpCas9-NRCH	Fasting glucose	Metabolite	0.11099	0.210255	0.0667565	1.89435	0.601462	0.144649	1
SpCas9-NRCH	Fasting insulin	Metabolite	0.11099	0.209	0.0336334	1.88305	0.30303	0.00477091	1
SpCas9-NRCH	Fasting proinsulin	Metabolite	0.11099	-0.102691	0.517371	-0.925223	4.66141	0.526788	1
SpCas9-NRCH	HDL cholesterol	Metabolite	0.11099	0.234058	0.019357	2.10882	0.174402	6.44954e-07	0.000392777
SpCas9-NRCH	LDL cholesterol	Metabolite	0.11099	0.256143	0.0345284	2.3078	0.311094	0.000551593	0.33592
SpCas9-NRCH	Total cholesterol	Metabolite	0.11099	0.246643	0.0296156	2.2222	0.26683	0.000112061	0.0682449
SpCas9-NRCH	Triglycerides	Metabolite	0.11099	0.235584	0.0224803	2.12256	0.202543	3.75929e-06	0.00228941
SpCas9-NRCH	Educational attainment	Others	0.11099	0.148469	0.00864613	1.33767	0.0778999	2.67118e-05	0.0162675
SpCas9-NRCH	Ever smoke	Others	0.11099	0.14712	0.0254139	1.32552	0.228974	0.163976	1
SpCas9-NRCH	Lifespan	Others	0.11099	0.210743	0.0177082	1.89875	0.159547	3.06321e-07	0.000186549
SpCas9-NRCH	Telomere length	Others	0.11099	0.181749	0.0602609	1.63752	0.542938	0.279953	1
SaCas9	Birth weight	Anthropometric	0.118042	0.185698	0.0129458	1.57316	0.109671	1.19791e-06	0.000729528
SaCas9	Body mass index	Anthropometric	0.118042	0.152667	0.0108157	1.29334	0.0916265	0.00153567	0.935221
SaCas9	Height	Anthropometric	0.118042	0.169485	0.0142019	1.43581	0.120313	0.000407912	0.248419
SaCas9	Waist circumference	Anthropometric	0.118042	0.149177	0.0142103	1.26377	0.120384	0.0320363	1
SaCas9	Waist-hip ratio	Anthropometric	0.118042	0.13581	0.0118695	1.15053	0.100554	0.141697	1
SaCas9	Breast cancer	Disease	0.118042	0.181441	0.0448724	1.53709	0.380141	0.162924	1
SaCas9	Celiac disease	Disease	0.118042	0.224927	0.0339357	1.90549	0.287489	0.00106785	0.650321
SaCas9	Coronary artery disease	Disease	0.118042	0.16721	0.0185674	1.41653	0.157295	0.00807154	1
SaCas9	Inflammatory bowel disease	Disease	0.118042	0.264059	0.0344078	2.237	0.291489	1.07257e-05	0.00653195
SaCas9	Rheumatoid arthritis	Disease	0.118042	0.187038	0.0239337	1.5845	0.202757	0.00469368	1
SaCas9	Type 2 diabetes	Disease	0.118042	0.126993	0.013703	1.07583	0.116086	0.51927	1
SaCas9	Ulcerative colitis	Disease	0.118042	0.27764	0.0392302	2.35205	0.332342	1.19236e-05	0.00726148
SaCas9	Alzheimer's disease	Mental disorder	0.118042	0.339744	0.111289	2.87817	0.942796	0.0523572	1
SaCas9	Attention deficit hyperactivity disorder	Mental disorder	0.118042	0.1392	0.0186815	1.17924	0.158262	0.271151	1
SaCas9	Autism spectrum disorder	Mental disorder	0.118042	0.125942	0.0246279	1.06693	0.208638	0.752829	1
SaCas9	Bipolar disorder	Mental disorder	0.118042	0.161971	0.0179082	1.37215	0.151711	0.0163852	1
SaCas9	Major depression disorder	Mental disorder	0.118042	0.123888	0.0101281	1.04953	0.0858009	0.565636	1
SaCas9	Schizophrenia	Mental disorder	0.118042	0.134463	0.00863738	1.13911	0.0731723	0.057942	1
SaCas9	Fasting glucose	Metabolite	0.118042	0.214369	0.0584437	1.81604	0.495111	0.0932729	1
SaCas9	Fasting insulin	Metabolite	0.118042	0.146794	0.0361964	1.24358	0.306641	0.446748	1
SaCas9	Fasting proinsulin	Metabolite	0.118042	-0.0238639	0.499062	-0.202165	4.22785	0.746966	1
SaCas9	HDL cholesterol	Metabolite	0.118042	0.221318	0.0222923	1.87492	0.188851	0.00025208	0.153517
SaCas9	LDL cholesterol	Metabolite	0.118042	0.227459	0.0298087	1.92694	0.252527	0.00146619	0.892909
SaCas9	Total cholesterol	Metabolite	0.118042	0.233094	0.02638	1.97467	0.22348	0.000176756	0.107644
SaCas9	Triglycerides	Metabolite	0.118042	0.237565	0.0306837	2.01255	0.259939	0.00125999	0.767333
SaCas9	Educational attainment	Others	0.118042	0.117468	0.00863092	0.99514	0.0731176	0.94702	1
SaCas9	Ever smoke	Others	0.118042	0.109582	0.025925	0.928338	0.219626	0.7415	1
SaCas9	Lifespan	Others	0.118042	0.179507	0.0196409	1.52071	0.166389	0.00245527	1
SaCas9	Telomere length	Others	0.118042	0.156627	0.0602901	1.32688	0.510752	0.529541	1
KKH-SaCas9	Birth weight	Anthropometric	0.109636	0.0358394	0.00696736	0.326895	0.0635501	7.28244e-19	4.43501e-16
KKH-SaCas9	Body mass index	Anthropometric	0.109636	0.075933	0.00731394	0.692593	0.0667113	3.72381e-05	0.022678
KKH-SaCas9	Height	Anthropometric	0.109636	0.0232646	0.00490316	0.212199	0.0447223	4.71318e-34	2.87032e-31
KKH-SaCas9	Waist circumference	Anthropometric	0.109636	0.0703256	0.00705493	0.641448	0.0643488	4.72252e-06	0.00287601
KKH-SaCas9	Waist-hip ratio	Anthropometric	0.109636	0.0541616	0.00583647	0.494015	0.0532351	5.36257e-12	3.26581e-09
KKH-SaCas9	Breast cancer	Disease	0.109636	0.0175394	0.020635	0.159978	0.188215	7.68037e-06	0.00467735
KKH-SaCas9	Celiac disease	Disease	0.109636	0.00333385	0.0149718	0.0304085	0.136559	4.5942e-11	2.79787e-08
KKH-SaCas9	Coronary artery disease	Disease	0.109636	0.032552	0.00697132	0.29691	0.0635862	2.01793e-16	1.22892e-13
KKH-SaCas9	Inflammatory bowel disease	Disease	0.109636	-0.00100271	0.0139161	-0.00914582	0.12693	4.75455e-14	2.89552e-11
KKH-SaCas9	Rheumatoid arthritis	Disease	0.109636	0.0274745	0.0103997	0.250598	0.0948564	3.12357e-12	1.90225e-09
KKH-SaCas9	Type 2 diabetes	Disease	0.109636	0.0468786	0.00487843	0.427585	0.0444968	4.30154e-21	2.61964e-18
KKH-SaCas9	Ulcerative colitis	Disease	0.109636	-0.00481124	0.0182047	-0.0438838	0.166047	1.21593e-10	7.40504e-08
KKH-SaCas9	Alzheimer's disease	Mental disorder	0.109636	-0.0207265	0.0266574	-0.189048	0.243146	4.11691e-07	0.00025072
KKH-SaCas9	Attention deficit hyperactivity disorder	Mental disorder	0.109636	0.112051	0.00999646	1.02203	0.0911789	0.80739	1
KKH-SaCas9	Autism spectrum disorder	Mental disorder	0.109636	0.0894791	0.0137258	0.816149	0.125195	0.195824	1
KKH-SaCas9	Bipolar disorder	Mental disorder	0.109636	0.0749414	0.0110437	0.683549	0.100731	0.00380929	1
KKH-SaCas9	Major depression disorder	Mental disorder	0.109636	0.11142	0.0101653	1.01628	0.0927189	0.860476	1
KKH-SaCas9	Schizophrenia	Mental disorder	0.109636	0.0848041	0.00577982	0.773508	0.0527184	4.63675e-05	0.0282378
KKH-SaCas9	Fasting glucose	Metabolite	0.109636	-0.0175272	0.0358281	-0.159868	0.326792	4.18863e-05	0.0255087
KKH-SaCas9	Fasting insulin	Metabolite	0.109636	0.0169324	0.0218218	0.154443	0.199039	0.000112763	0.0686727
KKH-SaCas9	Fasting proinsulin	Metabolite	0.109636	0.398443	0.615705	3.63425	5.61591	0.0971482	1
KKH-SaCas9	HDL cholesterol	Metabolite	0.109636	0.0397928	0.00432627	0.362955	0.0394604	7.89106e-11	4.80565e-08
KKH-SaCas9	LDL cholesterol	Metabolite	0.109636	0.0345731	0.00579815	0.315346	0.0528855	9.35713e-12	5.69849e-09
KKH-SaCas9	Total cholesterol	Metabolite	0.109636	0.0343558	0.0040664	0.313363	0.0370901	1.55219e-13	9.45284e-11
KKH-SaCas9	Triglycerides	Metabolite	0.109636	0.0374963	0.00483995	0.342008	0.0441458	9.72556e-11	5.92286e-08
KKH-SaCas9	Educational attainment	Others	0.109636	0.10327	0.00753068	0.94194	0.0686882	0.401241	1
KKH-SaCas9	Ever smoke	Others	0.109636	0.0663067	0.0159848	0.604791	0.145799	0.0131834	1
KKH-SaCas9	Lifespan	Others	0.109636	0.058819	0.0072336	0.536495	0.0659785	4.02839e-09	2.45329e-06
KKH-SaCas9	Telomere length	Others	0.109636	0.0515894	0.0296315	0.470553	0.270272	0.115079	1
NmCas9	Birth weight	Anthropometric	0.107062	0.0439992	0.00875795	0.410968	0.0818023	3.67314e-11	2.23694e-08
NmCas9	Body mass index	Anthropometric	0.107062	0.100669	0.0144438	0.940285	0.13491	0.646738	1
NmCas9	Height	Anthropometric	0.107062	0.0401759	0.00735167	0.375257	0.0686671	1.02923e-15	6.26798e-13
NmCas9	Waist circumference	Anthropometric	0.107062	0.0917097	0.0143122	0.856601	0.133681	0.257694	1
NmCas9	Waist-hip ratio	Anthropometric	0.107062	0.0665736	0.00799675	0.62182	0.0746924	3.60543e-06	0.0021957
NmCas9	Breast cancer	Disease	0.107062	0.0383216	0.0251127	0.357937	0.234562	0.00881696	1
NmCas9	Celiac disease	Disease	0.107062	0.0251474	0.0196751	0.234886	0.183773	2.4169e-05	0.0147189
NmCas9	Coronary artery disease	Disease	0.107062	0.0395156	0.00912751	0.36909	0.0852541	1.19762e-10	7.29348e-08
NmCas9	Inflammatory bowel disease	Disease	0.107062	0.0352343	0.0164175	0.329101	0.153345	1.3779e-05	0.00839144
NmCas9	Rheumatoid arthritis	Disease	0.107062	0.0365116	0.0135948	0.341031	0.12698	1.23993e-06	0.000755118
NmCas9	Type 2 diabetes	Disease	0.107062	0.0682808	0.00841458	0.637767	0.0785951	5.06437e-06	0.0030842
NmCas9	Ulcerative colitis	Disease	0.107062	0.0558499	0.0210259	0.521657	0.19639	0.0225076	1
NmCas9	Alzheimer's disease	Mental disorder	0.107062	-0.00205375	0.0311343	-0.0191827	0.290805	0.000287398	0.175025
NmCas9	Attention deficit hyperactivity disorder	Mental disorder	0.107062	0.112215	0.012714	1.04813	0.118753	0.683583	1
NmCas9	Autism spectrum disorder	Mental disorder	0.107062	0.0863595	0.0170499	0.806627	0.159252	0.259125	1
NmCas9	Bipolar disorder	Mental disorder	0.107062	0.0759593	0.0124221	0.709487	0.116027	0.0157838	1
NmCas9	Major depression disorder	Mental disorder	0.107062	0.118946	0.0111625	1.11099	0.104261	0.287668	1
NmCas9	Schizophrenia	Mental disorder	0.107062	0.0919403	0.00902671	0.858754	0.0843126	0.0956675	1
NmCas9	Fasting glucose	Metabolite	0.107062	0.0496156	0.0370296	0.463427	0.34587	0.110941	1
NmCas9	Fasting insulin	Metabolite	0.107062	0.0332385	0.0280462	0.310459	0.261962	0.00979947	1
NmCas9	Fasting proinsulin	Metabolite	0.107062	-0.0833138	0.388106	-0.77818	3.62504	0.421238	1
NmCas9	HDL cholesterol	Metabolite	0.107062	0.0536844	0.00654021	0.50143	0.0610878	4.16898e-07	0.000253891
NmCas9	LDL cholesterol	Metabolite	0.107062	0.0421518	0.0079268	0.393712	0.074039	3.14348e-08	1.91438e-05
NmCas9	Total cholesterol	Metabolite	0.107062	0.0414018	0.00651702	0.386707	0.0608712	1.10842e-09	6.7503e-07
NmCas9	Triglycerides	Metabolite	0.107062	0.0492057	0.00556602	0.459599	0.0519886	7.44345e-11	4.53306e-08
NmCas9	Educational attainment	Others	0.107062	0.111764	0.00764851	1.04392	0.0714397	0.538424	1
NmCas9	Ever smoke	Others	0.107062	0.0932528	0.020688	0.871014	0.193233	0.514305	1
NmCas9	Lifespan	Others	0.107062	0.0709223	0.0112687	0.662438	0.105254	0.00246715	1
NmCas9	Telomere length	Others	0.107062	0.0269132	0.0351336	0.251378	0.32816	0.0366269	1
St1Cas9	Birth weight	Anthropometric	0.107195	0.0714974	0.0105121	0.666984	0.0980652	0.00101023	0.615231
St1Cas9	Body mass index	Anthropometric	0.107195	0.0907302	0.00840917	0.846403	0.0784474	0.0581726	1
St1Cas9	Height	Anthropometric	0.107195	0.0916085	0.0125117	0.854596	0.116719	0.217098	1
St1Cas9	Waist circumference	Anthropometric	0.107195	0.0855987	0.00857574	0.798532	0.0800013	0.0164334	1
St1Cas9	Waist-hip ratio	Anthropometric	0.107195	0.0957284	0.0133278	0.89303	0.124332	0.389671	1
St1Cas9	Breast cancer	Disease	0.107195	0.0609928	0.0302801	0.568989	0.282476	0.118327	1
St1Cas9	Celiac disease	Disease	0.107195	0.0493169	0.0252672	0.460067	0.235713	0.0204311	1
St1Cas9	Coronary artery disease	Disease	0.107195	0.0659744	0.0112182	0.615461	0.104652	0.000446867	0.272142
St1Cas9	Inflammatory bowel disease	Disease	0.107195	0.078191	0.0212219	0.729427	0.197975	0.173014	1
St1Cas9	Rheumatoid arthritis	Disease	0.107195	0.0597223	0.0163407	0.557137	0.152439	0.00398722	1
St1Cas9	Type 2 diabetes	Disease	0.107195	0.0838299	0.0112983	0.782031	0.1054	0.0415955	1
St1Cas9	Ulcerative colitis	Disease	0.107195	0.100499	0.0244715	0.937531	0.22829	0.784756	1
St1Cas9	Alzheimer's disease	Mental disorder	0.107195	0.0399556	0.0336347	0.372737	0.313771	0.0328717	1
St1Cas9	Attention deficit hyperactivity disorder	Mental disorder	0.107195	0.0986159	0.0137239	0.919967	0.128027	0.532617	1
St1Cas9	Autism spectrum disorder	Mental disorder	0.107195	0.113293	0.0220164	1.05688	0.205386	0.774947	1
St1Cas9	Bipolar disorder	Mental disorder	0.107195	0.0725227	0.0125769	0.676548	0.117327	0.00761974	1
St1Cas9	Major depression disorder	Mental disorder	0.107195	0.0914184	0.00830575	0.852823	0.0774826	0.0612914	1
St1Cas9	Schizophrenia	Mental disorder	0.107195	0.0863988	0.00731038	0.805995	0.068197	0.00439181	1
St1Cas9	Fasting glucose	Metabolite	0.107195	0.0873451	0.0395579	0.814823	0.369027	0.616984	1
St1Cas9	Fasting insulin	Metabolite	0.107195	0.0524748	0.028614	0.489526	0.266934	0.0513957	1
St1Cas9	Fasting proinsulin	Metabolite	0.107195	-0.292208	0.763448	-2.72595	7.12204	0.106513	1
St1Cas9	HDL cholesterol	Metabolite	0.107195	0.0637611	0.00776162	0.594813	0.0724064	2.84701e-05	0.0173383
St1Cas9	LDL cholesterol	Metabolite	0.107195	0.0544912	0.00696846	0.508337	0.0650073	1.31632e-09	8.01637e-07
St1Cas9	Total cholesterol	Metabolite	0.107195	0.0513758	0.00537882	0.479273	0.0501779	6.47671e-12	3.94432e-09
St1Cas9	Triglycerides	Metabolite	0.107195	0.059726	0.00898098	0.557171	0.0837817	0.000115796	0.07052
St1Cas9	Educational attainment	Others	0.107195	0.108002	0.0076823	1.00752	0.0716666	0.916378	1
St1Cas9	Ever smoke	Others	0.107195	0.108668	0.0226546	1.01374	0.21134	0.948161	1
St1Cas9	Lifespan	Others	0.107195	0.0946543	0.0130207	0.88301	0.121468	0.34063	1
St1Cas9	Telomere length	Others	0.107195	0.0637031	0.0449205	0.594272	0.419054	0.340511	1
St3Cas9	Birth weight	Anthropometric	0.111224	0.261697	0.0172692	2.35289	0.155266	8.08719e-15	4.9251e-12
St3Cas9	Body mass index	Anthropometric	0.111224	0.170868	0.0116477	1.53626	0.104723	1.52919e-06	0.000931275
St3Cas9	Height	Anthropometric	0.111224	0.231424	0.0135868	2.08071	0.122158	9.39666e-14	5.72256e-11
St3Cas9	Waist circumference	Anthropometric	0.111224	0.175933	0.0151896	1.58179	0.136568	7.95106e-05	0.0484219
St3Cas9	Waist-hip ratio	Anthropometric	0.111224	0.183061	0.0123034	1.64589	0.110619	5.97372e-08	3.63799e-05
St3Cas9	Breast cancer	Disease	0.111224	0.186662	0.0468657	1.67826	0.421365	0.114482	1
St3Cas9	Celiac disease	Disease	0.111224	0.306658	0.0395828	2.75713	0.355885	1.02459e-07	6.23973e-05
St3Cas9	Coronary artery disease	Disease	0.111224	0.228614	0.0231053	2.05544	0.207737	1.24781e-06	0.000759916
St3Cas9	Inflammatory bowel disease	Disease	0.111224	0.355019	0.040376	3.19194	0.363016	6.28557e-10	3.82791e-07
St3Cas9	Rheumatoid arthritis	Disease	0.111224	0.23472	0.0262895	2.11034	0.236366	7.10589e-06	0.00432749
St3Cas9	Type 2 diabetes	Disease	0.111224	0.218702	0.017941	1.96633	0.161306	3.90012e-08	2.37517e-05
St3Cas9	Ulcerative colitis	Disease	0.111224	0.385527	0.050171	3.46624	0.451083	8.57119e-09	5.21985e-06
St3Cas9	Alzheimer's disease	Mental disorder	0.111224	0.318472	0.108003	2.86335	0.971042	0.0602736	1
St3Cas9	Attention deficit hyperactivity disorder	Mental disorder	0.111224	0.136595	0.0148347	1.22811	0.133377	0.102115	1
St3Cas9	Autism spectrum disorder	Mental disorder	0.111224	0.140307	0.0244439	1.26149	0.219772	0.269141	1
St3Cas9	Bipolar disorder	Mental disorder	0.111224	0.208511	0.0169885	1.8747	0.152742	3.50098e-08	2.1321e-05
St3Cas9	Major depression disorder	Mental disorder	0.111224	0.12353	0.0096031	1.11065	0.0863405	0.203795	1
St3Cas9	Schizophrenia	Mental disorder	0.111224	0.152718	0.0108942	1.37307	0.0979489	0.000227329	0.138444
St3Cas9	Fasting glucose	Metabolite	0.111224	0.234224	0.0679667	2.10588	0.611082	0.0679535	1
St3Cas9	Fasting insulin	Metabolite	0.111224	0.214901	0.0357337	1.93216	0.321279	0.00502494	1
St3Cas9	Fasting proinsulin	Metabolite	0.111224	-0.106659	0.513717	-0.958959	4.61878	0.53395	1
St3Cas9	HDL cholesterol	Metabolite	0.111224	0.237998	0.0212368	2.13982	0.190938	4.23153e-06	0.002577
St3Cas9	LDL cholesterol	Metabolite	0.111224	0.257677	0.0338848	2.31675	0.304655	0.000363524	0.221386
St3Cas9	Total cholesterol	Metabolite	0.111224	0.249998	0.0297592	2.24771	0.267562	7.53332e-05	0.0458779
St3Cas9	Triglycerides	Metabolite	0.111224	0.237858	0.0236865	2.13856	0.212963	7.01267e-06	0.00427072
St3Cas9	Educational attainment	Others	0.111224	0.149009	0.00905358	1.33972	0.0813999	4.68402e-05	0.0285257
St3Cas9	Ever smoke	Others	0.111224	0.156125	0.0272985	1.4037	0.245438	0.106612	1
St3Cas9	Lifespan	Others	0.111224	0.212039	0.0187183	1.90642	0.168295	8.58571e-07	0.00052287
St3Cas9	Telomere length	Others	0.111224	0.192555	0.0630263	1.73124	0.566664	0.238405	1
TdCas9	Birth weight	Anthropometric	0.104052	0.066732	0.0102988	0.641332	0.0989771	0.000329299	0.200543
TdCas9	Body mass index	Anthropometric	0.104052	0.0632837	0.00647357	0.608192	0.0622146	4.29064e-07	0.0002613
TdCas9	Height	Anthropometric	0.104052	0.0616591	0.0101422	0.592578	0.0974724	5.84013e-05	0.0355664
TdCas9	Waist circumference	Anthropometric	0.104052	0.0556241	0.00629999	0.534578	0.0605464	1.28072e-08	7.79959e-06
TdCas9	Waist-hip ratio	Anthropometric	0.104052	0.0567791	0.0067711	0.545679	0.0650741	6.18373e-08	3.76589e-05
TdCas9	Breast cancer	Disease	0.104052	0.0536032	0.0254643	0.515157	0.244726	0.0651215	1
TdCas9	Celiac disease	Disease	0.104052	-0.00281564	0.0167197	-0.0270599	0.160685	4.8166e-09	2.93331e-06
TdCas9	Coronary artery disease	Disease	0.104052	0.0427129	0.00899887	0.410494	0.0864842	7.9557e-09	4.84502e-06
TdCas9	Inflammatory bowel disease	Disease	0.104052	0.0159371	0.0138553	0.153165	0.133157	1.17918e-08	7.18118e-06
TdCas9	Rheumatoid arthritis	Disease	0.104052	0.0397567	0.0136704	0.382084	0.131381	2.55349e-05	0.0155507
TdCas9	Type 2 diabetes	Disease	0.104052	0.0585065	0.0101234	0.56228	0.0972919	6.84541e-06	0.00416885
TdCas9	Ulcerative colitis	Disease	0.104052	0.0191358	0.017506	0.183906	0.168242	7.87509e-06	0.00479593
TdCas9	Alzheimer's disease	Mental disorder	0.104052	0.0187731	0.023627	0.18042	0.227069	0.00106424	0.648125
TdCas9	Attention deficit hyperactivity disorder	Mental disorder	0.104052	0.116807	0.0125375	1.12258	0.120493	0.29513	1
TdCas9	Autism spectrum disorder	Mental disorder	0.104052	0.086216	0.0174516	0.828583	0.16772	0.340278	1
TdCas9	Bipolar disorder	Mental disorder	0.104052	0.0706108	0.0125566	0.678609	0.120676	0.0135166	1
TdCas9	Major depression disorder	Mental disorder	0.104052	0.0829752	0.00850862	0.797438	0.0817725	0.0154226	1
TdCas9	Schizophrenia	Mental disorder	0.104052	0.080764	0.00629788	0.776187	0.0605261	0.000408051	0.248503
TdCas9	Fasting glucose	Metabolite	0.104052	-0.0417694	0.0361843	-0.401427	0.347751	5.42956e-06	0.0033066
TdCas9	Fasting insulin	Metabolite	0.104052	0.00202004	0.0240987	0.0194137	0.231602	9.41347e-05	0.057328
TdCas9	Fasting proinsulin	Metabolite	0.104052	0.0336249	0.203047	0.323154	1.95139	0.724956	1
TdCas9	HDL cholesterol	Metabolite	0.104052	0.0453656	0.0066795	0.435989	0.0641937	1.94746e-07	0.0001186
TdCas9	LDL cholesterol	Metabolite	0.104052	0.0417948	0.00789382	0.401671	0.075864	1.16115e-07	7.07139e-05
TdCas9	Total cholesterol	Metabolite	0.104052	0.0396018	0.00547812	0.380595	0.0526478	6.87876e-10	4.18917e-07
TdCas9	Triglycerides	Metabolite	0.104052	0.0396191	0.00670447	0.380762	0.0644337	4.10106e-08	2.49754e-05
TdCas9	Educational attainment	Others	0.104052	0.098863	0.00795312	0.950128	0.0764339	0.51666	1
TdCas9	Ever smoke	Others	0.104052	0.0880488	0.0192966	0.846198	0.185451	0.42044	1
TdCas9	Lifespan	Others	0.104052	0.0638856	0.00957939	0.613976	0.0920632	0.000173306	0.105544
TdCas9	Telomere length	Others	0.104052	0.0813429	0.0356046	0.78175	0.34218	0.563195	1
SpaCas9	Birth weight	Anthropometric	0.102372	0.12285	0.0123658	1.20004	0.120793	0.100839	1
SpaCas9	Body mass index	Anthropometric	0.102372	0.103147	0.00884907	1.00757	0.0864404	0.929856	1
SpaCas9	Height	Anthropometric	0.102372	0.121256	0.00950604	1.18447	0.0928579	0.0446526	1
SpaCas9	Waist circumference	Anthropometric	0.102372	0.101541	0.0113184	0.991885	0.110562	0.940794	1
SpaCas9	Waist-hip ratio	Anthropometric	0.102372	0.0928949	0.00984409	0.907426	0.0961601	0.341037	1
SpaCas9	Breast cancer	Disease	0.102372	0.0933414	0.0286708	0.911787	0.280065	0.752771	1
SpaCas9	Celiac disease	Disease	0.102372	0.116122	0.0235825	1.13432	0.230361	0.554077	1
SpaCas9	Coronary artery disease	Disease	0.102372	0.132114	0.0132549	1.29053	0.129478	0.0236054	1
SpaCas9	Inflammatory bowel disease	Disease	0.102372	0.129744	0.024492	1.26738	0.239246	0.252553	1
SpaCas9	Rheumatoid arthritis	Disease	0.102372	0.141465	0.0206777	1.38187	0.201986	0.0593811	1
SpaCas9	Type 2 diabetes	Disease	0.102372	0.134188	0.0150994	1.31079	0.147495	0.0446735	1
SpaCas9	Ulcerative colitis	Disease	0.102372	0.15535	0.0320671	1.51751	0.313242	0.0961709	1
SpaCas9	Alzheimer's disease	Mental disorder	0.102372	0.158416	0.0451134	1.54746	0.440682	0.176562	1
SpaCas9	Attention deficit hyperactivity disorder	Mental disorder	0.102372	0.0820236	0.0139315	0.801232	0.136087	0.148875	1
SpaCas9	Autism spectrum disorder	Mental disorder	0.102372	0.124282	0.0218306	1.21403	0.213248	0.327087	1
SpaCas9	Bipolar disorder	Mental disorder	0.102372	0.12462	0.015503	1.21732	0.151438	0.14971	1
SpaCas9	Major depression disorder	Mental disorder	0.102372	0.102008	0.0094598	0.996441	0.0924062	0.969302	1
SpaCas9	Schizophrenia	Mental disorder	0.102372	0.125296	0.0083445	1.22393	0.0815116	0.00599981	1
SpaCas9	Fasting glucose	Metabolite	0.102372	0.0771226	0.0370278	0.753358	0.361699	0.503818	1
SpaCas9	Fasting insulin	Metabolite	0.102372	0.190426	0.0388632	1.86014	0.379628	0.0119164	1
SpaCas9	Fasting proinsulin	Metabolite	0.102372	0.0598264	0.231475	0.584403	2.26112	0.847747	1
SpaCas9	HDL cholesterol	Metabolite	0.102372	0.109985	0.0123642	1.07437	0.120777	0.523691	1
SpaCas9	LDL cholesterol	Metabolite	0.102372	0.104354	0.015299	1.01936	0.149445	0.89446	1
SpaCas9	Total cholesterol	Metabolite	0.102372	0.104441	0.0140548	1.02021	0.137292	0.880629	1
SpaCas9	Triglycerides	Metabolite	0.102372	0.10396	0.0113672	1.01551	0.111038	0.885906	1
SpaCas9	Educational attainment	Others	0.102372	0.107037	0.00772715	1.04557	0.0754812	0.546245	1
SpaCas9	Ever smoke	Others	0.102372	0.0970296	0.0243013	0.947815	0.237382	0.825935	1
SpaCas9	Lifespan	Others	0.102372	0.113941	0.0144155	1.11301	0.140815	0.420315	1
SpaCas9	Telomere length	Others	0.102372	0.290208	0.0960605	2.83484	0.938348	0.011211	1
AsCas12a	Birth weight	Anthropometric	0.109668	0.0399496	0.00656447	0.364279	0.0598578	1.37901e-18	8.39814e-16
AsCas12a	Body mass index	Anthropometric	0.109668	0.07557	0.00713578	0.689081	0.0650673	2.41328e-05	0.0146968
AsCas12a	Height	Anthropometric	0.109668	0.0278866	0.00560937	0.254283	0.0511487	1.28761e-28	7.84153e-26
AsCas12a	Waist circumference	Anthropometric	0.109668	0.069044	0.00709478	0.629574	0.0646934	3.11134e-06	0.0018948
AsCas12a	Waist-hip ratio	Anthropometric	0.109668	0.059435	0.00580734	0.541955	0.0529539	1.30304e-10	7.93553e-08
AsCas12a	Breast cancer	Disease	0.109668	0.00762766	0.020442	0.0695525	0.186399	2.99464e-07	0.000182374
AsCas12a	Celiac disease	Disease	0.109668	-0.00207449	0.0147137	-0.0189161	0.134166	2.24615e-12	1.3679e-09
AsCas12a	Coronary artery disease	Disease	0.109668	0.0380511	0.00740764	0.346967	0.0675462	7.73122e-14	4.70831e-11
AsCas12a	Inflammatory bowel disease	Disease	0.109668	-0.000266131	0.0128805	-0.0024267	0.11745	3.27922e-14	1.99705e-11
AsCas12a	Rheumatoid arthritis	Disease	0.109668	0.0292751	0.0114532	0.266943	0.104435	2.76416e-10	1.68337e-07
AsCas12a	Type 2 diabetes	Disease	0.109668	0.0545763	0.00640928	0.497651	0.0584427	1.62614e-13	9.90317e-11
AsCas12a	Ulcerative colitis	Disease	0.109668	0.00368497	0.0171257	0.0336012	0.15616	9.35219e-09	5.69548e-06
AsCas12a	Alzheimer's disease	Mental disorder	0.109668	-0.00160842	0.022683	-0.0146663	0.206834	5.51006e-06	0.00335562
AsCas12a	Attention deficit hyperactivity disorder	Mental disorder	0.109668	0.117338	0.0110834	1.06994	0.101064	0.478494	1
AsCas12a	Autism spectrum disorder	Mental disorder	0.109668	0.0958892	0.0156195	0.874361	0.142426	0.405248	1
AsCas12a	Bipolar disorder	Mental disorder	0.109668	0.0786665	0.0119675	0.717316	0.109125	0.0149553	1
AsCas12a	Major depression disorder	Mental disorder	0.109668	0.106539	0.00932364	0.971472	0.0850171	0.737613	1
AsCas12a	Schizophrenia	Mental disorder	0.109668	0.0831425	0.00624281	0.758131	0.0569247	5.01481e-05	0.0305402
AsCas12a	Fasting glucose	Metabolite	0.109668	-0.000557714	0.0447253	-0.00508549	0.407825	0.00229239	1
AsCas12a	Fasting insulin	Metabolite	0.109668	0.0370705	0.020382	0.338025	0.185853	0.00209812	1
AsCas12a	Fasting proinsulin	Metabolite	0.109668	0.120614	0.180131	1.09981	1.64251	0.949429	1
AsCas12a	HDL cholesterol	Metabolite	0.109668	0.0437344	0.00551455	0.39879	0.0502841	2.55818e-09	1.55793e-06
AsCas12a	LDL cholesterol	Metabolite	0.109668	0.0389809	0.00603971	0.355445	0.0550728	1.55286e-10	9.45694e-08
AsCas12a	Total cholesterol	Metabolite	0.109668	0.0382721	0.00415803	0.348982	0.0379148	1.9484e-12	1.18658e-09
AsCas12a	Triglycerides	Metabolite	0.109668	0.0399112	0.00515086	0.363928	0.0469678	5.68081e-10	3.45961e-07
AsCas12a	Educational attainment	Others	0.109668	0.103751	0.00836072	0.946049	0.0762368	0.482415	1
AsCas12a	Ever smoke	Others	0.109668	0.0660688	0.0165665	0.602445	0.151061	0.01571	1
AsCas12a	Lifespan	Others	0.109668	0.0546212	0.00771118	0.498061	0.070314	1.86865e-09	1.13801e-06
AsCas12a	Telomere length	Others	0.109668	0.0508683	0.0273533	0.46384	0.24942	0.081031	1
RVR-AsCas12a	Birth weight	Anthropometric	0.111628	0.0297046	0.00602395	0.266104	0.0539645	4.52646e-25	2.75661e-22
RVR-AsCas12a	Body mass index	Anthropometric	0.111628	0.0772435	0.00759227	0.691973	0.068014	4.26416e-05	0.0259688
RVR-AsCas12a	Height	Anthropometric	0.111628	0.0228936	0.00443225	0.205089	0.0397056	4.12058e-38	2.50943e-35
RVR-AsCas12a	Waist circumference	Anthropometric	0.111628	0.0693396	0.00743486	0.621167	0.0666039	2.50679e-06	0.00152664
RVR-AsCas12a	Waist-hip ratio	Anthropometric	0.111628	0.0544623	0.00634654	0.487891	0.0568544	1.75229e-11	1.06714e-08
RVR-AsCas12a	Breast cancer	Disease	0.111628	0.00713398	0.0211161	0.0639085	0.189165	1.82617e-07	0.000111214
RVR-AsCas12a	Celiac disease	Disease	0.111628	-0.00462266	0.0148111	-0.0414113	0.132683	2.47587e-14	1.5078e-11
RVR-AsCas12a	Coronary artery disease	Disease	0.111628	0.0274732	0.00689149	0.246114	0.0617362	3.08404e-19	1.87818e-16
RVR-AsCas12a	Inflammatory bowel disease	Disease	0.111628	-0.0102797	0.0142921	-0.0920891	0.128033	4.4503e-17	2.71023e-14
RVR-AsCas12a	Rheumatoid arthritis	Disease	0.111628	0.0253524	0.0101726	0.227115	0.0911293	9.40887e-14	5.73e-11
RVR-AsCas12a	Type 2 diabetes	Disease	0.111628	0.0445644	0.00611441	0.399222	0.0547749	3.3309e-20	2.02852e-17
RVR-AsCas12a	Ulcerative colitis	Disease	0.111628	-0.0124263	0.0193633	-0.111319	0.173463	1.07855e-11	6.56839e-09
RVR-AsCas12a	Alzheimer's disease	Mental disorder	0.111628	-0.016057	0.0251067	-0.143844	0.224914	7.23789e-07	0.000440788
RVR-AsCas12a	Attention deficit hyperactivity disorder	Mental disorder	0.111628	0.116945	0.0106968	1.04763	0.0958257	0.612135	1
RVR-AsCas12a	Autism spectrum disorder	Mental disorder	0.111628	0.0892807	0.0141826	0.799806	0.127053	0.169927	1
RVR-AsCas12a	Bipolar disorder	Mental disorder	0.111628	0.0820021	0.0111931	0.734601	0.100271	0.0129831	1
RVR-AsCas12a	Major depression disorder	Mental disorder	0.111628	0.111304	0.00966475	0.997096	0.08658	0.973232	1
RVR-AsCas12a	Schizophrenia	Mental disorder	0.111628	0.0857812	0.00587977	0.768456	0.0526729	3.05845e-05	0.0186259
RVR-AsCas12a	Fasting glucose	Metabolite	0.111628	0.00370964	0.0432792	0.0332322	0.38771	0.00224295	1
RVR-AsCas12a	Fasting insulin	Metabolite	0.111628	0.019111	0.0214436	0.171202	0.192099	0.00011482	0.0699254
RVR-AsCas12a	Fasting proinsulin	Metabolite	0.111628	0.324625	0.479583	2.90809	4.29626	0.219646	1
RVR-AsCas12a	HDL cholesterol	Metabolite	0.111628	0.0414071	0.00475199	0.370939	0.0425699	1.95343e-10	1.18964e-07
RVR-AsCas12a	LDL cholesterol	Metabolite	0.111628	0.0363145	0.00423837	0.325317	0.0379687	1.92001e-13	1.16929e-10
RVR-AsCas12a	Total cholesterol	Metabolite	0.111628	0.0367385	0.00340498	0.329116	0.030503	6.26228e-14	3.81373e-11
RVR-AsCas12a	Triglycerides	Metabolite	0.111628	0.0373783	0.00449208	0.334847	0.0402415	3.95821e-11	2.41055e-08
RVR-AsCas12a	Educational attainment	Others	0.111628	0.0990694	0.00771372	0.887497	0.0691021	0.108047	1
RVR-AsCas12a	Ever smoke	Others	0.111628	0.0606866	0.0154811	0.54365	0.138685	0.00321287	1
RVR-AsCas12a	Lifespan	Others	0.111628	0.0590248	0.00699863	0.528764	0.062696	8.85527e-10	5.39286e-07
RVR-AsCas12a	Telomere length	Others	0.111628	0.0626198	0.0268221	0.560969	0.240281	0.145686	1
RR-AsCas12a	Birth weight	Anthropometric	0.122574	0.202274	0.0158429	1.65021	0.129251	7.48533e-06	0.00455857
RR-AsCas12a	Body mass index	Anthropometric	0.122574	0.159175	0.00882827	1.2986	0.0720239	4.03775e-05	0.0245899
RR-AsCas12a	Height	Anthropometric	0.122574	0.181368	0.0128883	1.47966	0.105147	1.64196e-05	0.00999956
RR-AsCas12a	Waist circumference	Anthropometric	0.122574	0.153179	0.00954142	1.24968	0.077842	0.00162651	0.990545
RR-AsCas12a	Waist-hip ratio	Anthropometric	0.122574	0.162282	0.0110033	1.32395	0.0897686	0.00087975	0.535768
RR-AsCas12a	Breast cancer	Disease	0.122574	0.209243	0.0492906	1.70707	0.402129	0.101735	1
RR-AsCas12a	Celiac disease	Disease	0.122574	0.193437	0.0282904	1.57813	0.230802	0.0127723	1
RR-AsCas12a	Coronary artery disease	Disease	0.122574	0.172746	0.0186732	1.40932	0.152342	0.00959343	1
RR-AsCas12a	Inflammatory bowel disease	Disease	0.122574	0.221323	0.0294618	1.80562	0.240359	0.000983015	0.598656
RR-AsCas12a	Rheumatoid arthritis	Disease	0.122574	0.194298	0.0258998	1.58515	0.211299	0.00858234	1
RR-AsCas12a	Type 2 diabetes	Disease	0.122574	0.14783	0.0161377	1.20604	0.131657	0.127025	1
RR-AsCas12a	Ulcerative colitis	Disease	0.122574	0.227276	0.0344132	1.85419	0.280754	0.00360224	1
RR-AsCas12a	Alzheimer's disease	Mental disorder	0.122574	0.148584	0.0525488	1.21219	0.428711	0.618824	1
RR-AsCas12a	Attention deficit hyperactivity disorder	Mental disorder	0.122574	0.143692	0.0163593	1.17229	0.133464	0.213766	1
RR-AsCas12a	Autism spectrum disorder	Mental disorder	0.122574	0.134393	0.027103	1.09643	0.221115	0.666871	1
RR-AsCas12a	Bipolar disorder	Mental disorder	0.122574	0.161276	0.0201157	1.31574	0.16411	0.0643605	1
RR-AsCas12a	Major depression disorder	Mental disorder	0.122574	0.138884	0.0115749	1.13306	0.0944316	0.162398	1
RR-AsCas12a	Schizophrenia	Mental disorder	0.122574	0.148176	0.0115297	1.20887	0.0940634	0.029613	1
RR-AsCas12a	Fasting glucose	Metabolite	0.122574	0.128662	0.0583377	1.04966	0.475938	0.915837	1
RR-AsCas12a	Fasting insulin	Metabolite	0.122574	0.151732	0.0377972	1.23788	0.308362	0.464755	1
RR-AsCas12a	Fasting proinsulin	Metabolite	0.122574	0.373726	0.56481	3.04898	4.60791	0.532182	1
RR-AsCas12a	HDL cholesterol	Metabolite	0.122574	0.218641	0.0203907	1.78374	0.166354	0.000152707	0.0929984
RR-AsCas12a	LDL cholesterol	Metabolite	0.122574	0.19006	0.0234642	1.55058	0.191429	0.00279513	1
RR-AsCas12a	Total cholesterol	Metabolite	0.122574	0.197539	0.0201081	1.61159	0.164049	0.000219641	0.133762
RR-AsCas12a	Triglycerides	Metabolite	0.122574	0.208988	0.018789	1.70499	0.153286	9.89537e-05	0.0602628
RR-AsCas12a	Educational attainment	Others	0.122574	0.136475	0.00822838	1.11341	0.0671298	0.0949442	1
RR-AsCas12a	Ever smoke	Others	0.122574	0.16968	0.0286017	1.3843	0.233342	0.114282	1
RR-AsCas12a	Lifespan	Others	0.122574	0.178078	0.0166064	1.45281	0.13548	0.00194627	1
RR-AsCas12a	Telomere length	Others	0.122574	0.0823833	0.0693679	0.67211	0.565926	0.526481	1
enAsCas12a	Birth weight	Anthropometric	0.110662	0.0324504	0.00638131	0.293239	0.057665	4.34801e-22	2.64794e-19
enAsCas12a	Body mass index	Anthropometric	0.110662	0.0749469	0.00705964	0.677261	0.0637947	9.83628e-06	0.0059903
enAsCas12a	Height	Anthropometric	0.110662	0.0230037	0.00511434	0.207874	0.046216	1.17063e-32	7.12915e-30
enAsCas12a	Waist circumference	Anthropometric	0.110662	0.0691994	0.00736344	0.625323	0.06654	3.81136e-06	0.00232112
enAsCas12a	Waist-hip ratio	Anthropometric	0.110662	0.0553628	0.0059094	0.500288	0.0534005	8.22397e-12	5.0084e-09
enAsCas12a	Breast cancer	Disease	0.110662	0.00679422	0.0214121	0.0613962	0.193491	3.92556e-07	0.000239067
enAsCas12a	Celiac disease	Disease	0.110662	-0.00802554	0.0147771	-0.072523	0.133534	1.32226e-13	8.05257e-11
enAsCas12a	Coronary artery disease	Disease	0.110662	0.0297561	0.00757183	0.268892	0.0684231	2.79012e-16	1.69918e-13
enAsCas12a	Inflammatory bowel disease	Disease	0.110662	-0.00194866	0.0132672	-0.0176091	0.119889	2.97721e-14	1.81312e-11
enAsCas12a	Rheumatoid arthritis	Disease	0.110662	0.0244622	0.0105353	0.221053	0.0952022	3.72709e-13	2.2698e-10
enAsCas12a	Type 2 diabetes	Disease	0.110662	0.0466151	0.00508737	0.421239	0.0459722	3.24115e-22	1.97386e-19
enAsCas12a	Ulcerative colitis	Disease	0.110662	-0.00596818	0.017709	-0.0539316	0.160028	6.43988e-11	3.92189e-08
enAsCas12a	Alzheimer's disease	Mental disorder	0.110662	-0.0130275	0.0244795	-0.117723	0.22121	3.85866e-07	0.000234992
enAsCas12a	Attention deficit hyperactivity disorder	Mental disorder	0.110662	0.117389	0.0111716	1.06079	0.100952	0.538719	1
enAsCas12a	Autism spectrum disorder	Mental disorder	0.110662	0.0900992	0.0142348	0.814185	0.128634	0.199761	1
enAsCas12a	Bipolar disorder	Mental disorder	0.110662	0.0773177	0.0109597	0.698684	0.099038	0.0049953	1
enAsCas12a	Major depression disorder	Mental disorder	0.110662	0.111239	0.00948266	1.00521	0.0856904	0.95145	1
enAsCas12a	Schizophrenia	Mental disorder	0.110662	0.0854842	0.00614054	0.772481	0.0554892	8.35972e-05	0.0509107
enAsCas12a	Fasting glucose	Metabolite	0.110662	-0.000615057	0.034688	-0.00555799	0.313459	0.000334342	0.203614
enAsCas12a	Fasting insulin	Metabolite	0.110662	0.0173155	0.0219882	0.156472	0.198697	9.68623e-05	0.0589892
enAsCas12a	Fasting proinsulin	Metabolite	0.110662	0.188545	0.277976	1.70379	2.51194	0.674045	1
enAsCas12a	HDL cholesterol	Metabolite	0.110662	0.0411298	0.00546083	0.371671	0.049347	7.06791e-10	4.30436e-07
enAsCas12a	LDL cholesterol	Metabolite	0.110662	0.0323385	0.00424911	0.292228	0.0383973	4.80776e-14	2.92793e-11
enAsCas12a	Total cholesterol	Metabolite	0.110662	0.0349707	0.00355827	0.316014	0.0321544	5.97128e-14	3.63651e-11
enAsCas12a	Triglycerides	Metabolite	0.110662	0.037693	0.0047057	0.340614	0.0425232	1.3302e-10	8.10092e-08
enAsCas12a	Educational attainment	Others	0.110662	0.100488	0.00764011	0.908066	0.0690401	0.188526	1
enAsCas12a	Ever smoke	Others	0.110662	0.0649268	0.0158081	0.586713	0.142851	0.00840976	1
enAsCas12a	Lifespan	Others	0.110662	0.0517385	0.00754595	0.467537	0.0681893	7.52845e-11	4.58483e-08
enAsCas12a	Telomere length	Others	0.110662	0.0470856	0.0286841	0.42549	0.259205	0.0534715	1
FnCas12a	Birth weight	Anthropometric	0.100478	0.0523437	0.00900468	0.520947	0.0896185	2.93984e-07	0.000179036
FnCas12a	Body mass index	Anthropometric	0.100478	0.0812137	0.00752883	0.808274	0.0749302	0.0161569	1
FnCas12a	Height	Anthropometric	0.100478	0.0441533	0.0081129	0.439432	0.0807431	2.33845e-10	1.42411e-07
FnCas12a	Waist circumference	Anthropometric	0.100478	0.0734237	0.00802423	0.730744	0.0798606	0.00238649	1
FnCas12a	Waist-hip ratio	Anthropometric	0.100478	0.0703608	0.0103978	0.700261	0.103483	0.00635846	1
FnCas12a	Breast cancer	Disease	0.100478	0.0446895	0.0246463	0.444769	0.24529	0.032649	1
FnCas12a	Celiac disease	Disease	0.100478	0.0234897	0.0144769	0.23378	0.144081	1.67389e-06	0.0010194
FnCas12a	Coronary artery disease	Disease	0.100478	0.0590489	0.00872259	0.58768	0.086811	2.08532e-05	0.0126996
FnCas12a	Inflammatory bowel disease	Disease	0.100478	0.0139128	0.0125691	0.138466	0.125093	5.22252e-10	3.18052e-07
FnCas12a	Rheumatoid arthritis	Disease	0.100478	0.0477075	0.0142644	0.474806	0.141966	0.000480035	0.292341
FnCas12a	Type 2 diabetes	Disease	0.100478	0.0739447	0.00729981	0.73593	0.0726509	0.000587088	0.357536
FnCas12a	Ulcerative colitis	Disease	0.100478	0.01149	0.0192873	0.114354	0.191955	3.94887e-06	0.00240486
FnCas12a	Alzheimer's disease	Mental disorder	0.100478	0.0105883	0.0241689	0.105379	0.24054	0.000264817	0.161274
FnCas12a	Attention deficit hyperactivity disorder	Mental disorder	0.100478	0.126606	0.0139846	1.26004	0.139181	0.0520638	1
FnCas12a	Autism spectrum disorder	Mental disorder	0.100478	0.0984661	0.020102	0.979978	0.200064	0.919174	1
FnCas12a	Bipolar disorder	Mental disorder	0.100478	0.0850021	0.0114859	0.845978	0.114312	0.194457	1
FnCas12a	Major depression disorder	Mental disorder	0.100478	0.111011	0.0115632	1.10483	0.115082	0.361491	1
FnCas12a	Schizophrenia	Mental disorder	0.100478	0.0962637	0.00749467	0.958058	0.0745902	0.57437	1
FnCas12a	Fasting glucose	Metabolite	0.100478	0.0196508	0.0394193	0.195574	0.392318	0.0265005	1
FnCas12a	Fasting insulin	Metabolite	0.100478	0.0471251	0.0262557	0.469009	0.261308	0.0607507	1
FnCas12a	Fasting proinsulin	Metabolite	0.100478	0.0201326	0.23658	0.200368	2.35455	0.707114	1
FnCas12a	HDL cholesterol	Metabolite	0.100478	0.0485913	0.00592685	0.483602	0.0589866	1.3546e-07	8.24952e-05
FnCas12a	LDL cholesterol	Metabolite	0.100478	0.0398223	0.00753511	0.396329	0.0749927	5.98257e-08	3.64338e-05
FnCas12a	Total cholesterol	Metabolite	0.100478	0.0396764	0.00543252	0.394877	0.0540668	6.35787e-10	3.87194e-07
FnCas12a	Triglycerides	Metabolite	0.100478	0.0437944	0.00569169	0.43586	0.0566462	8.3305e-08	5.07327e-05
FnCas12a	Educational attainment	Others	0.100478	0.117682	0.00890205	1.17122	0.088597	0.0513826	1
FnCas12a	Ever smoke	Others	0.100478	0.080399	0.017316	0.800166	0.172337	0.264959	1
FnCas12a	Lifespan	Others	0.100478	0.0657832	0.0101719	0.654703	0.101235	0.00124331	0.757175
FnCas12a	Telomere length	Others	0.100478	0.0723234	0.0360117	0.719793	0.358404	0.462209	1
