# Supplementary material for: Contribution of CRISPRable DNA to human complex traits
Source: Commun Biol. 2022 Oct 20;5:1111. doi: 10.1038/s42003-022-03969-7 (PMC9585070; doi:10.1038/s42003-022-03969-7)
Supplement: Supplementary file 7 — Supplementary Data 4 [file 42003_2022_3969_MOESM7_ESM.xlsx]

## Sheet: Supplementary Data 4
Supplementary Data 4: Functional annotations that overlap with our PAM annotations.
LDSC name	Name	Description
Coding_UCSC	Coding (UCSC)	Coding region from UCSC tale browser
Conserved_LindbladToh	Conserved (LindbladToh)	Conserved regions in mammals from LindbladTod et.al
CTCF_Hoffman	CTCF (Hoffman)	CCCTC binding factor from Hoffman et.al
DGF_ENCODE	DGF (ENCODE)	Digital genomic footprint, ENCODE; post-processed by Gusev et al. and Finucane et al.
DHS_peaks_Trynka	DHS Peak (Trynka)	DNase I hypersensitivity sites peaks; post-processed by Trynka et al.
DHS_Trynka	DHS (Trynka)	DNase I hypersensitivity sites; post-processed by Trynka et al.
Enhancer_Andersson	Enhancer (Andersson)	enhancer regions; from Andersson et al.
Enhancer_Hoffman	Enhancer (Hoffman)	enhancer regions; from Hoffman et al.
FetalDHS_Trynka	Fetal DHS (Trynka)	fetal DNase I hypersensitivity sites; post-processed by Trynka et al.
H3K27ac_Hnisz	H3K27ac (Hnisz)	histione 3 lysine 27 acetylation; from Hnisz et al.
H3K27ac_PGC2	H3K27ac (PGC2)	histione 3 lysine 27 acetylation; from PGC2
H3K4me1_peaks_Trynka	H3K4me1 Peaks (Trynka)	histione 3 lysine 4 methylation peaks; Roadmap Epigenomics, post-processed by Trynka et al.
H3K4me1_Trynka	H3K4me1 (Trynka)	histione 3 lysine 4 methylation; Roadmap Epigenomics, post-processed by Trynka et al.
H3K4me3_peaks_Trynka	H3K4me3 Peaks (Trynka)	histione 3 lysine 4 tri-methylation peaks; Roadmap Epigenomics, post-processed by Trynka et al.
H3K4me3_Trynka	H3K4me3 (Trynka)	histione 3 lysine 4 tri-methylation; Roadmap Epigenomics, post-processed by Trynka et al.
H3K9ac_peaks_Trynka	H3K9ac Peaks (Trynka)	histione 3 lysine 9 acetylation peaks; Roadmap Epigenomics, post-processed by Trynka et al.
H3K9ac_Trynka	H3K9ac (Trynka)	histione 3 lysine 9 acetylation; Roadmap Epigenomics, post-processed by Trynka et al.
Intron_UCSC	Intron (UCSC)	Intronic regions from UCSC tale browser
PromoterFlanking_Hoffman	Promoter Flanking (Hoffman)	Promoter-Flanking regions; from Hoffman et al.
Promoter_UCSC	Promoter (UCSC)	promoter regions from UCSC tale browser
Repressed_Hoffman	Repressed (Hoffman)	Repressed regions from Hoffman et al.
SuperEnhancer_Hnisz	H3K27ac (Hnisz)	super enhancer; from Hnisz et al.
TFBS_ENCODE	TFBS (ENCODE)	transcription factor binding site, from ENCODE
Transcr_Hoffman	Transcribed (Hoffman)	transcribed from Hoffman et al.
TSS_Hoffman	TSS (Hoffman)	transcription start site from Hoffman et al.
UTR_3_UCSC	3' UTR (UCSC)	3' untranslated regions from UCSC tale browser
UTR_5_UCSC	5' UTR (UCSC)	5' untranslated regions from UCSC tale browser
WeakEnhancer_Hoffman	Weak Enhancer (Hoffman)	weak enhancer from Hoffman et al.
GERP.RSsup4	GERP RS > 4	GERP++ rejected substitutions score > 4, from Davydov et al. 2010 PLoS computional biology
synonymous	synonymous	synonymous coding variants
non_synonymous	non_synonymous	non-synonymous coding variants
Conserved_Vertebrate_phastCons46way	Conserved (Vertebrate)	conserved in Vertebrate annotations from phastCons 46way
Conserved_Mammal_phastCons46way	Conserved (Mammal)	conserved in Mammal annotations from phastCons 46way
Conserved_Primate_phastCons46way	Conserved (Primate)	conserved in Promate annotations from phastCons 46way
BivFlnk	BivFlnk	Flanking Bivalent TSS/Enhancer from Roadmap
Human_Promoter_Villar	Promoter (Villar)	human promoter annotation from Villar et al. 2015 Cell
Human_Enhancer_Villar	Enhancer (Villar)	human enhancer annotation from Villar et al. 2015 Cell
Ancient_Sequence_Age_Human_Promoter	Ancient Promoter	human promoter sequence age annotation from Marnetto et al. 2018 AJHG
Ancient_Sequence_Age_Human_Enhancer	Ancient Enhancer	human enhancer sequence age annotation from Marnetto et al. 2018 AJHG
Human_Promoter_Villar_ExAC	Promoter of ExAC genes	human promoter of ExAC genes from Villar et al. 2015 Cell
